# Supplementary material for: RUNX3 Transcript Variants Have Distinct Roles in Ovarian Carcinoma and Differently Influence Platinum Sensitivity and Angiogenesis
Source: Cancers (Basel). 2021 Jan 26;13(3):476. doi: 10.3390/cancers13030476 (PMC7866085; doi:10.3390/cancers13030476)
Supplement: Supplementary file 1 [file cancers-13-00476-s001.zip]

Archive with 2 entries (2 files):
- Heinze et al Suppl Figures.pdf
- SupplTab.xlsx
