# Supplementary material for: RUNX3 Transcript Variants Have Distinct Roles in Ovarian Carcinoma and Differently Influence Platinum Sensitivity and Angiogenesis
Source: Cancers (Basel). 2021 Jan 26;13(3):476. doi: 10.3390/cancers13030476 (PMC7866085; doi:10.3390/cancers13030476)
Supplement: Supplementary file 1 [file cancers-13-00476-s001.zip › SupplTab.xlsx]

## Sheet: Supplementary Table Information
	RUNX3 transcript variants have distinct roles in ovarian carcinoma and differently influence platinum sensitivity and angiogenesis.
	Karolin Heinze1, Martin Hölzer2, Martin Ungelenk3, Melanie Gerth3, Jürgen Thomale4, Regine Heller5, Claire R. Morden6, Kirk J. McManus6, Alexander Mosig7, Matthias Dürst1, Ingo B. Runnebaum1 and Norman Häfner1
	1Department of Gynecology and Reproduction Medicine, Jena University Hospital, Germany
	2RNA Bioinformatics and High-Throughput Analysis, Faculty of Mathematics and Computer Science, University of Jena, Germany
	3Institute for Human Genetics, Jena University Hospital, Germany
	4Institute for Cell Biology (Cancer Research), Essen University Hospital, Germany
	5Institute for Molecular Cell Biology, Jena University Hospital, Germany
	6Research Institute in Oncology and Hematology, University of Manitoba, Canada
	7Department of Biochemistry II, Jena University Hospital, Germany
	Corresponding Author
	Norman Häfner, PhD
	Department of Gynecology and Reproductive Medicine
	Jena University Hospital
	norman.haefner@med.uni-jena.de
	Supplementary Tables
	S1	Primer information for cloning
	S2	Cell line information
	S3	Primer information for mutational analysis of BRCA1, pRb
	S4	Primer information for qRT-PCR
	S5	NGS results for A13-2-12 and A2780
	S6	RUNX3 core genes and TV-specific genes common to both cell lines
	S7	Complete list of genes from the 10 GO-BP processes with the lowest FDR identified from DEG between RUNX3 TV1 and TV2 overexpressing cells

## Sheet: S1
	Table S1 Primer used for cloning.
	Primer	Oligo sequence
	RUNX3clon-F1	cgcggatccatggcatcgaacagcatct
	RUNX3clon-F2	cgcggatccggccgctgttatgcgtat
	RUNX3clon-R	tgctctagacaccagggcggtcagtag

## Sheet: S2
	Table S2 Characteristics of used ovarian cell lines.
		TP53 status	BRCA1 status	histology	derived from
	A13-2-12	truncated, c.782+1G>A	mutant c.5254G>A	serous	ascites
	A2780	wild type	wild type	unknown	primary tumor
	OVCAR3*	mutant, c.743G>A	wild type, LOH,	serous	ascites
	SKOV-3*	mutant, c.267delC	wild type	adenocarcinoma	ascites
	*TP53 and BRCA1 status according to
	1. Ikediobi ON et al. (2006) Mutation analysis of 24 known cancer genes in the NCI-60 cell line set. Mol Cancer Ther 5 (11):2606-2612. doi:10.1158/1535-7163.MCT-06-0433
	2. Stordal B et al. (2013) BRCA1/2 mutation analysis in 41 ovarian cell lines reveals only one functionally deleterious BRCA1 mutation. Mol Oncol 7 (3):567-579. doi:10.1016/j.molonc.2012.12.007

## Sheet: S3
	Table S3 Primer used for mutational analysis of RB and BRCA1.
	Primer	Oligo sequence	product size	melting temp.
	RB-SeqPCR1-F	TCCGGTTTTTCTCAGGG	747bp	53 °C
	RB-SeqPCR1-R	CCTTTAGCTAATAAAAATGTGAT
	RB-SeqPCR2-F	GATATCTACTGAAATAAATTCTG	676bp	54 °C
	RB-SeqPCR2-R	GTTAAAATAGGAAATCAGATTTTCT
	RB-SeqPCR3-F	AATGATGATTTTAAATTCAGCAAG	832bp	54 °C
	RB-SeqPCR3-R	TAGCCGGAGATAGGCTA
	RB-SeqPCR4-F	AAGCCATTGAAATCTACCTC	745bp	54 °C
	RB-SeqPCR4-R	TTCCATCTGCTTCATCTGA
	RB-SeqPCR5-F	TCCTAAACCACTGAAAAAACT	698bp	54 °C
	RB-SeqPCR5-R	CATTTTTGCAGAAGAGTTCA
	BRCA1-ORF1-F	CACCCTCTGCTCTGGGTAAA	893bp	56 °C
	BRCA1-ORF1-R	GCTGTAATGAGCTGGCATGA
	BRCA1-ORF2-F	AGCTGAGAGGCATCCAGAAA	864bp	56 °C
	BRCA1-ORF2-R	TGCTCCGTTTGGTTAGTTCC
	BRCA1-ORF3-F	AAAGCAGATTTGGCAGTTCAA	883bp	56 °C
	BRCA1-ORF3-R	GTCCCTTGGGGTTTTCAAAT
	BRCA1-ORF4-F	GGAAGGCAAAAACAGAACCA	902bp	56 °C
	BRCA1-ORF4-R	CTCAGGTTGCAAAACCCCTA
	BRCA1-ORF5-F	CAGAGGGCCAAAATTGAATG	900bp	56 °C
	BRCA1-ORF5-R	TCACTCTCACACCCAGATGC
	BRCA1-ORF6-F	CAAGAAGAGCAAAGCATGGA	901bp	56 °C
	BRCA1-ORF6-R	CAGACACCACCATGGACATT
	BRCA1-ORF7-F	TGCTGGGTATAATGCAATGG	775bp	56 °C
	BRCA1-ORF7-R	AAGCTCATTCTTGGGGTCCT

## Sheet: S4
	Table S4 Primer used for quantitative expression analysis.
	Primer	Oligo sequence	product size	melting temp.
	Actin beta-F	GCAGTGATCTCCTTCTGCATC	294bp	56 °C
	Actin beta-R	GGACTTCGAGCAAGAGATGG
	BRCA1-3´-F	GATGCCTGGACAGAGGACAATG	115bp	60 °C
	BRCA1-3´-R	CCAGCTCCTGGCACTGGTAG
	CaMKIINα-F*	GACACCAACAACTTCTTCGG	84bp	58 °C
	CaMKIINα-R*	CAATAACAACCCGCTTGCT
	cIAP2-F	cttttgctgtgatggtggactc	135bp	58 °C
	cIAP2-R	ctggcttgaacttgacggatg
	CXCL5-F*	GAGAGCTGCGTTGCGTTTG	206bp	62 °C
	CXCL5-R*	TTTCCTTGTTTCCACCGTCCA
	DCN-F*	TCCTGATGACCGCGACTT	134bp	58 °c
	DCN-R*	GAGTTGTGTCAGGGGGAAGA
	E2F1-F	GCAGAGCAGATGGTTATGG	81bp	57 °C
	E2F1-R	GATCTGAAAGTTCTCCGAAGAG
	GAPDH-F	GGTGAAGGTCGGAGTCAACG	497bp	58 °C
	GAPDH-R	CAAAGTTGTCATGGATGACC
	HPRT-F	ACGAAGTGTTGGATATAAGC	214bp	56 °C
	HPRT-R	ATAATTTTACTGGCGATGTC
	MCAM-F*	GGGTACCCCATTCCTCAAGT	222bp	60 °C
	MCAM-R*	CCTGGACTCCTTCATGTGGT
	MSX1-F*	TCCTCAAGCTGCCAGAAGAT	540bp	58 °C
	MSX1-R*	TCAGGTGGTACATGCTGTAG
	Pax9-F*	GCTGGTTCACCTCCCCGAAGG	211bp	60 °C
	Pax9-R*	TTCAACCGGGCACAGACTTCC
	PDGFB-F*	GAATCAGGCATCGAGAGAGACG	108bp	62 °C
	PDGFB-R*	GCAAGACTGTGGGCAGGGTTAT
	PECAM1-F*	AACCCACTCCCCGACCTAGA	117bp	58 °C
	PECAM1-R*	CCAGACACCATTCCAAAACC
	p27-F	GGCCTCAGAAGACGTCAAAC	147bp	58 °C
	p27-R	ACAGGATGTCCATTCCATGA
	RBM3-F*	CTTCAGCAGTTTCGGACCTA	148bp	58 °C
	RBM3-R*	ACCATCCAGAGACTCTCCGT
	RUNX3-TV1-F	ATGGCATCGAACAGCATCTTC	337bp	60 °C
	RUNX3-TV1-R	CCAATGCCACCACCTTGAA
	RUNX3-TV2-F	ATGCGTATTCCCGTAGACCC	295bp	60 °C
	RUNX3-TV2-R	CCAATGCCACCACCTTGAA
	SHH-F*	GAAAGCAGAGAACTCGGTGG	169bp	58 °C
	SHH-R*	GGAAAGTGAGGAAGTCGCTG
	SULT1E1-F*	CAGAAATTGTCGCCCTTCAT	112bp	60 °C
	SULT1E1-R*	GATTCCTTCATTTGCTGCTCA
	Survivin-F	TTCTCAAGGACCACCGCATC	126bp	58 °C
	Survivin-R	CCAAGTCTGGCTCGTTCTCA
	TRIB2-F	CCCGAGACTCCGAACTTGTCGC	198bp	60 °C
	TRIB2-R	GGTTGATGTTACTATGAGCAGACAGGC
	TRIB3-F*	TGCCCTACAGGCACTGAGTAT	145bp	60 °C
	TRIB3-R*	AGGCGTAGAGGAGCTGGG
	TSP1-F	Caagaacgccaagtgcaactac	346bp	60 °C
	TSP1-R	GCGGTCTCCCACATCATCTC
	XIAP-F	TTGCAAGAGCTGGATTTTATGC	220bp	58 °C
	XIAP-R	TCAGTAGTTCTTACCAGACACTCCTCA
	* marked primer were exclusively used for the validation of RNA-Seq data

## Sheet: S5
Table S5 Deregulated genes detected by NGS (adj. p < 0.05; logFC > 1)
A13-2-12 WTvsTV1			A13-2-12 WTvsTV2			A13-2-12 TV1vsTV2			A2780 WTvsTV1			A2780 WTvsTV2			A2780 TV1vsTV2
Gen	Log2FC	p	Gen	Log2FC	p	Gen	Log2FC	p	Gen	Log2FC	p	Gen	Log2FC	p	Gen	Log2FC	p
IFI44L	5.29585	1.04394e-200	TNFRSF11B	7.08302	6.32984e-133	SPP1	6.36852	3.60216e-73	KLHL4	4.31907	2.56457e-58	P3H2	3.1629	1.94535e-94	RPL29P11	1.16683	0.00909027
GDF6	4.76918	2.39983e-59	COL5A2	6.88191	3.46767e-140	SRGN	6.15187	6.84457e-77	P3H2	3.47879	5.99549e-115	KLHL4	2.76697	1.94992e-23	FSTL5	-1.10673	0.00245661
TNFRSF11B	4.73454	1.34257e-58	FBN2	6.04825	1.17555e-303	LUM	5.79993	1.12483e-76	THBS1	3.23961	6.54509e-112	COL15A1	2.65383	2.16766e-116	PITPNM3	-1.18919	1.36222e-12
CCL2	4.50131	4.07057e-35	ITGA11	5.91807	1.53795e-111	TFPI	5.32148	4.54502e-43	BMF	3.05755	8.23248e-35	BMF	2.62244	1.44145e-25	MYH8	-1.47211	0.00245525
BCAT1	4.44988	6.85776e-140	GREM1	5.86889	8.8411e-82	AR	4.67325	1.438e-48	AMOT	2.98898	2.90005e-99	FAT4	2.44325	1.31351e-91	KLHL4	-1.5521	3.45241e-10
PLCXD3	4.3289	2.72318e-25	ILDR2	5.81683	1.56547e-90	SLC37A2	4.55977	1.75593e-91	COL15A1	2.81439	6.07866e-131	TGM2	2.35587	7.4963e-37	MSX1	-1.77552	3.25617e-06
TRIM22	4.27602	3.02247e-45	IGFN1	5.81337	7.1905e-74	COL5A2	4.51806	4.97437e-224	FAT4	2.77172	1.1885e-118	THBS1	2.29685	1.22172e-54
ACTC1	4.20254	1.82374e-26	BCAT1	5.80864	5.57549e-241	GREM1	4.04524	7.21235e-41	TGM2	2.64086	1.87963e-46	GBP1	2.21983	1.91034e-17
SEMA5A	4.10007	1.85981e-32	LUM	5.76014	3.02301e-54	ANGPT1	4.03518	4.84804e-27	MYH8	2.62906	1.44981e-15	AMOT	2.18268	2.0106e-51
SETBP1	4.02371	1.11519e-45	SRGN	5.67974	1.92385e-52	SLFN11	3.65715	1.83123e-90	GBP1	2.5775	1.91926e-23	SPEG	2.15841	8.3338e-46
GPC4	3.99764	2.53595e-29	FN1	5.60675	0	ENPP1	3.64138	5.49189e-151	MOXD1	2.43127	3.35706e-20	SEMA3G	2.11203	4.9154e-21
ST6GAL2	3.94355	8.94032e-51	ZEB2	5.27644	1.21426e-59	NMRAL2P	3.5526	2.42055e-18	FSTL5	2.36737	2.72131e-20	ADAMTS7P4	2.10904	1.93793e-12
ITGA11	3.90928	7.49504e-48	HAS2	5.26078	1.50341e-183	MMP3	3.50361	6.02375e-25	SLITRK3	2.33296	5.93657e-17	LTBP2	2.02792	1.1345e-22
ACKR3	3.87254	4.80963e-45	WNT5A	5.24316	3.87615e-111	TLL1	3.45647	8.23135e-16	GADD45G	2.22938	1.02818e-23	OLFML3	2.01169	3.74321e-32
DPP4	3.8581	7.12993e-64	COLEC12	5.21133	1.78252e-75	EPHA5	3.43849	1.29279e-32	MSX1	2.19431	1.84328e-12	GADD45G	2.00905	2.63519e-19
ADAMTS12	3.81593	8.27721e-176	AR	5.09167	7.69358e-41	F2RL2	3.4334	2.99828e-92	B3GALT2	2.18753	2.83125e-11	B3GALT2	1.96333	3.13958e-09
IFI44	3.7628	5.68682e-182	DOCK11	5.0391	9.29724e-206	PRDM5	3.38248	2.30426e-32	SPEG	2.17863	1.85667e-46	ITPKB	1.95125	1.28167e-24
CNKSR2	3.74934	4.26874e-20	HHIPL2	5.01326	1.81436e-60	HNMT	3.32252	2.98342e-15	LTBP2	2.16253	1.03142e-25	ZBTB8B	1.89918	8.11033e-16
NOV	3.68982	4.33564e-51	CXCL12	4.96928	8.81556e-56	NRN1	3.29125	2.43586e-18	OLFML3	2.15958	5.15725e-37	MOXD1	1.87711	3.18898e-12
PMP22	3.68805	4.5517e-78	ADAMTS12	4.95254	1.85818e-299	GAS7	3.26238	4.38105e-22	ADGRL3	2.08806	3.70979e-13	TIPARP-AS1	1.85552	3.71104e-11
DOCK11	3.64548	3.74078e-106	ENPP1	4.93615	6.93047e-173	GFPT2	3.24092	4.61421e-31	AC100803.2	2.04526	3.08753e-12	REPS2	1.84403	2.52926e-12
OAS2	3.64157	1.1882e-151	MMP2	4.9316	7.49124e-65	FN1	3.14479	0	PSD4	2.02457	1.61316e-11	HSPA8	1.80516	2.02379e-157
RSAD2	3.5875	2.76304e-67	HECW2	4.91367	1.932e-49	BOC	3.1277	9.23067e-23	ITPKB	2.0229	2.34024e-26	LINC01630	1.78017	1.00206e-15
GULP1	3.54785	1.74365e-19	NRP2	4.75928	7.61588e-43	COLEC12	3.05956	7.80468e-63	ABCD2	2.0032	3.65509e-37	SEPT3	1.77697	7.05927e-18
FBN2	3.51163	3.33876e-100	MAGI2-AS3	4.71166	4.05515e-227	IGFN1	2.98305	7.26209e-51	VSTM4	2.00274	3.52577e-18	TMEM132D-AS1	1.77223	6.85914e-12
MAGI2-AS3	3.50522	4.36637e-124	NCAM1	4.708	7.56698e-157	VSTM4	2.9698	5.85442e-15	LRRC3	1.99515	7.14423e-33	HSPA1B	1.74687	1.38543e-54
XAF1	3.45809	4.7163e-106	TFPI	4.65374	1.93554e-30	WT1	2.86122	8.03688e-18	SEMA3G	1.95005	7.34594e-18	FAM114A1	1.73322	1.45362e-44
NPR3	3.41161	4.04633e-142	OLFML2B	4.59356	1.3949e-47	IRX3	2.86119	2.29717e-64	VGLL3	1.94355	1.33298e-28	RAB9B	1.7169	1.75451e-08
ILDR2	3.38829	4.79616e-30	GUCY1A2	4.5179	1.06091e-33	ADAMTS6	2.84711	6.20823e-32	PITPNM3	1.92612	7.32072e-35	COL16A1	1.70716	1.29558e-60
NRP2	3.37654	2.00673e-21	SLC37A2	4.48317	1.30975e-66	PLXNA4	2.82953	7.34969e-30	KYNU	1.92567	8.59111e-10	COL5A1	1.69375	2.00994e-25
NCAM1	3.34499	3.44818e-78	DAB2	4.44224	5.40152e-45	AOX1	2.76824	2.24735e-85	HSPA1B	1.91429	1.44189e-65	FRMPD1	1.68683	7.62313e-07
DCAF12L1	3.32583	9.61294e-22	PTPN22	4.43087	3.68334e-36	GPR68	2.75922	2.1979e-10	ZBTB8B	1.90515	7.76748e-16	OBSCN	1.6868	3.20753e-69
ARNT2	3.23252	3.3757e-39	CEP85L	4.40893	1.29189e-77	CP	2.74719	3.34879e-10	REPS2	1.90512	4.56604e-13	TNS1	1.68625	6.96755e-12
PLPP4	3.14757	3.08756e-67	MAF	4.4013	7.75077e-39	ABCG2	2.72537	2.13584e-12	COL16A1	1.86329	3.30421e-72	PIFO	1.68197	6.01512e-19
TIMP3	3.14659	4.32701e-100	EPHA5	4.36083	4.31458e-34	SP140	2.72067	1.0055e-15	FAM114A1	1.85337	7.05176e-51	LAMA2	1.67629	8.06876e-72
LIMCH1	3.13726	3.81927e-137	EPDR1	4.34239	4.91214e-73	MMP2	2.6984	2.92194e-46	MYO15B	1.84922	1.01911e-62	LRRC3	1.66827	5.53671e-23
LINC02302	3.12812	5.77133e-13	SPP1	4.32498	2.07138e-37	CXorf57	2.6751	4.0739e-16	ADAMTS7P4	1.83976	1.37895e-09	ADAMTS6	1.66689	1.44379e-25
PID1	3.1205	1.75013e-37	CXCL8	4.31332	1.66755e-197	ACSS3	2.66128	4.24318e-26	PIFO	1.83241	2.19071e-22	MFAP4	1.66552	3.11977e-40
SAA1	3.09073	2.34778e-43	ADAMTS5	4.30797	2.46381e-36	EDNRB	2.56139	1.01875e-08	PRSS35	1.8203	7.00035e-10	AC100803.2	1.6468	3.52283e-08
OLFML2B	3.0724	6.24616e-21	IRX3	4.24044	1.86614e-78	TCF4	2.55646	5.56399e-11	OBSCN-AS1	1.81016	1.82078e-13	PMP22	1.64666	8.38366e-17
CPQ	3.06638	1.40669e-32	WT1	4.2302	2.00324e-27	LAMA1	2.53811	4.23466e-25	TMEM132D-AS1	1.80987	2.54597e-12	STON1	1.64522	1.86311e-16
WNT5A	3.0657	3.29672e-37	VCAN	4.22412	1.43125e-121	CXCL12	2.53789	7.97951e-33	COL5A1	1.80451	9.49941e-29	GALNT12	1.64039	1.10363e-52
SAMD9L	3.06342	1.25184e-108	PMP22	4.20929	1.30193e-102	FBN2	2.53662	2.91584e-172	DUBR	1.80026	3.93008e-23	ABCD2	1.63695	9.5857e-25
ADAMTSL3	3.06252	1.41356e-119	SP140	4.19742	2.86506e-27	HAS2	2.5217	2.4089e-86	OGN	1.78776	1.00777e-07	SLITRK3	1.63104	1.37344e-08
CMPK2	3.03523	1.83652e-63	ACKR3	4.18892	3.16591e-53	ZNF804A	2.51631	8.48817e-12	OBSCN	1.78604	1.4043e-77	PARD6G-AS1	1.63066	5.30816e-14
MX1	3.03414	1.32743e-264	PID1	4.09644	1.27028e-65	THBS2	2.50006	3.93552e-11	CRISPLD1	1.78379	1.60696e-23	SWT1	1.62114	9.13588e-31
ADAMTS5	3.02637	1.11787e-17	MMP3	4.0393	6.75852e-26	CEP85L	2.47876	9.05972e-48	AP006284.1	1.77969	1.54451e-12	ARHGEF6	1.59395	1.2078e-32
RASGRP1	3.0241	1.05988e-28	OSBPL6	4.00268	4.34645e-67	HHIPL2	2.44642	4.24919e-33	TMEM229B	1.77899	1.76092e-09	MYO15B	1.59268	2.33021e-46
ZEB2	3.00314	6.09133e-19	CHN1	3.99371	1.14801e-47	JAM2	2.43218	1.03564e-14	COL12A1	1.77775	4.52233e-51	VSTM4	1.58738	1.26723e-11
CCL28	3.00209	3.29949e-20	DPY19L2P1	3.92163	5.06915e-76	ILDR2	2.42854	1.00254e-50	LAMA2	1.77126	4.49272e-80	KSR2	1.58133	4.26086e-08
ARRB1	2.9871	7.87753e-29	ANGPT1	3.92005	2.90883e-22	C16orf45	2.42612	1.38667e-17	ARMH1	1.76371	5.58987e-11	DGCR5	1.57945	5.60695e-19
IFI6	2.97448	2.19358e-44	PTGIS	3.91885	2.72446e-180	DENND2A	2.41837	7.7029e-47	PLEKHA2	1.76238	8.64331e-54	HSPA8P9	1.5779	1.14517e-08
EPDR1	2.97055	1.69011e-33	LPAR3	3.89403	7.36234e-84	G0S2	2.39416	4.77259e-174	MYOM1	1.75251	5.60801e-13	NREP	1.57705	2.62574e-110
HECW2	2.94998	1.61852e-17	CYTL1	3.89308	1.4916e-25	CSRNP3	2.39348	2.2297e-23	MAPT	1.73185	1.47096e-10	RRAGD	1.5763	4.981e-52
GJA5	2.94597	2.48944e-52	GFPT2	3.87631	1.80692e-32	HOXA3	2.37419	1.25201e-07	AC112493.1	1.72423	4.15025e-12	IL18	1.57403	5.52648e-07
SDC2	2.94237	1.36069e-196	NNMT	3.86692	0	OSBPL6	2.36297	3.16181e-42	HSPA8	1.71203	1.3765e-141	CRISPLD1	1.5736	2.20579e-18
DAPK1	2.92633	9.15356e-12	PLXNA4	3.85899	3.01548e-40	WNT11	2.35255	1.18639e-11	ITM2A	1.70587	9.65119e-90	ACTG1	1.56774	2.7843e-146
SH3BGRL	2.91599	1.78765e-96	CHST2	3.83923	1.03355e-42	TNFRSF11B	2.34848	8.61473e-76	DGCR5	1.70389	5.75793e-22	TMEM200B	1.56312	1.44618e-24
KCNQ3	2.90318	2.1152e-38	SNAP25	3.81471	4.20652e-25	SNTB1	2.34181	2.55475e-10	RRAGD	1.70385	1.002e-60	TGFB3	1.56296	4.35999e-35
B3GNT5	2.88867	4.4099e-23	P2RX7	3.8125	2.47143e-26	DPY19L2P1	2.34025	4.86134e-44	PARD6G-AS1	1.70233	3.74464e-15	OPRL1	1.56142	2.60364e-11
SNAP25	2.88807	3.09787e-14	APCDD1L-DT	3.75546	4.72351e-43	PTPN22	2.33035	5.10894e-17	HIC1	1.69858	8.27878e-10	PSD4	1.56042	4.02134e-07
FOXC2	2.87502	7.47424e-13	PRKACB	3.73034	3.28507e-106	WT1-AS	2.30392	1.32845e-07	CLDN16	1.69788	6.24378e-07	GSTM2	1.55523	1.94696e-22
DOCK10	2.8602	2.45198e-13	VSTM4	3.71698	1.53322e-19	LRRC2	2.29647	1.37607e-15	COL21A1	1.69283	3.92271e-14	LINC01139	1.554	2.98284e-26
CCBE1	2.85228	4.9114e-75	NMRAL2P	3.66756	3.33295e-18	ROR2	2.27535	4.24647e-07	ADAMTS10	1.67705	1.10084e-36	CHRDL1	1.54743	3.24051e-09
OASL	2.84792	4.9976e-22	ADAMTSL3	3.6309	9.22234e-170	ZEB2	2.2733	3.25853e-29	SEPT3	1.67053	9.13725e-16	MYOM1	1.54682	2.90904e-10
IGFN1	2.83032	3.81334e-17	PSG5	3.61253	2.31283e-29	TIMP4	2.25706	1.11609e-09	PMP22	1.65417	7.49365e-17	THSD1	1.54386	1.35665e-12
ACVR1C	2.82513	2.17412e-10	CPQ	3.60627	1.16132e-45	ADGRL3	2.24579	6.48442e-11	OPRL1	1.65257	1.47591e-12	PLEKHA2	1.53302	1.1748e-40
EFEMP1	2.81636	1.44405e-291	TTLL7	3.58079	1.63945e-56	IL6	2.24576	4.16607e-57	CPQ	1.64259	4.58397e-71	PCDHB11	1.53214	1.54236e-57
IFI27	2.79362	1.35118e-126	ADAM19	3.5417	1.58168e-21	SPOCK3	2.23551	4.81842e-07	ST6GALNAC5	1.64206	8.39385e-35	RFLNA	1.53022	1.88133e-06
MYO3A	2.78924	7.21001e-17	LRRC2	3.53093	3.82083e-25	GREB1L	2.22372	2.00054e-47	PCDHB11	1.63787	1.21529e-65	BTN3A2	1.5218	6.62395e-27
PLD1	2.78861	3.80164e-31	SDC2	3.51895	5.25503e-283	MOXD1	2.19696	3.26513e-52	LRRC4B	1.62898	8.40749e-13	CPQ	1.51915	7.65694e-61
NNMT	2.77192	5.72003e-184	LINC01411	3.50738	5.00635e-18	KCNK2	2.19129	1.31584e-06	GALNT12	1.61644	8.07307e-51	GPRC5B	1.51821	1.85541e-16
CEMIP	2.76127	1.49545e-13	IRAK3	3.48997	8.83186e-94	EPHA5-AS1	2.18611	1.53924e-06	ADAMTS6	1.61402	7.55977e-24	AC106869.1	1.51637	8.00969e-08
CACNA2D1	2.74624	2.19337e-11	HECW1	3.46613	5.73762e-37	WNT5A	2.17746	5.24504e-41	JAG2	1.61232	4.18636e-55	ABCA2	1.51529	6.22379e-40
IL7R	2.74317	2.00512e-110	F2RL2	3.4614	6.36394e-73	APCDD1L-DT	2.1731	3.56703e-24	ACTG1	1.58658	9.59378e-150	OBSCN-AS1	1.51198	1.37474e-09
HAS2	2.73908	1.60602e-48	LIMCH1	3.44792	1.3436e-166	IQGAP2	2.1609	7.65287e-16	MR1	1.58469	9.50515e-57	AP001972.5	1.51179	2.07141e-13
PRKACB	2.72898	4.53104e-56	MOXD1	3.43911	2.07479e-81	SOCS2	2.15028	3.6227e-29	ABCA2	1.58298	1.71706e-43	AC107419.1	1.50049	7.26213e-19
OAS1	2.72419	1.32461e-74	CYP1B1	3.42059	2.34098e-254	FGF1	2.13465	1.5856e-07	LINC01139	1.57875	6.32154e-27	ADGRL3	1.50045	4.1573e-07
GUCY1A2	2.71455	2.88718e-12	BICC1	3.41108	1.67025e-260	PDLIM3	2.1235	2.32065e-12	LINC01630	1.57145	2.84952e-12	ITM2A	1.49997	3.30727e-69
VCAN	2.71016	5.79072e-49	HKDC1	3.40284	4.90927e-20	IRAK3	2.12224	1.4563e-55	PLPPR4	1.56778	1.2731e-15	ADAMTS10	1.49911	2.29574e-29
PAPPA2	2.70648	1.5924e-10	NRN1	3.39988	3.6629e-17	WHAMMP3	2.1158	2.69209e-07	COL4A5	1.56524	8.25757e-102	ARMH1	1.49869	4.07426e-08
GPR1	2.70168	2.05334e-12	PLCL2	3.38897	4.11979e-18	PCSK6	2.11267	3.19699e-06	TMEM200B	1.55987	2.53906e-24	CD83	1.49763	4.11488e-40
PDE5A	2.70095	2.14257e-14	BGN	3.38832	8.5299e-39	ISM1	2.11193	1.48347e-06	ARRB1	1.55763	5.02856e-21	COL4A5	1.49676	3.86737e-93
FNDC1	2.69778	4.3618e-12	GAS7	3.38156	6.87322e-21	LPL	2.10415	8.31642e-14	GPRC5B	1.5451	6.06846e-17	BX293535.1	1.49313	9.09989e-07
DDX60	2.68524	5.32764e-194	TMPRSS2	3.37402	2.74427e-18	LRP1	2.09403	5.39261e-52	STON1	1.54351	2.01979e-14	TMEM229B	1.48234	8.27496e-07
SLC16A2	2.68164	6.08716e-21	ARNT2	3.37055	4.72351e-43	TCAF2	2.08586	4.79031e-07	PCDHB14	1.54332	1.6423e-22	DCAF12L2	1.47691	2.73639e-06
TMPRSS2	2.67759	1.99513e-11	WIPF1	3.35961	9.44885e-25	PTPN13	2.05572	6.39998e-14	LRRC20	1.54248	3.48278e-15	GPR20	1.47183	2.85775e-06
ZMAT1	2.65485	2.68381e-17	LPAR4	3.31242	2.91752e-45	NLGN1	2.05548	7.11756e-06	DNAH7	1.54146	6.54625e-06	PCDHA11	1.47166	7.71797e-18
TNIK	2.64472	6.78587e-51	MCTP1	3.28651	6.04974e-37	SPTA1	2.05167	3.358e-06	DENND6B	1.53938	5.34392e-16	NFE2L3	1.46943	6.80007e-15
FGF9	2.63657	5.073e-11	ZNF804A	3.27989	2.70854e-16	DAB2	2.04016	9.30905e-18	TGFB3	1.5356	1.05662e-33	TMEM150C	1.46621	5.5032e-13
KCNJ12	2.63257	8.96082e-11	HNMT	3.27033	2.23586e-14	CRHBP	2.03417	3.98663e-06	LOXL4	1.53533	1.37877e-07	ARRB1	1.46418	1.09307e-18
FLRT2	2.62922	5.73859e-57	VEGFC	3.24938	1.95423e-39	MAF	2.02811	2.23323e-14	RAB9B	1.53169	6.91128e-07	FCGBP	1.46187	8.11829e-16
ZDHHC15	2.6238	5.52204e-14	SLFN11	3.24102	1.7339e-58	MMP14	2.0203	1.66739e-57	TNS1	1.52933	7.73396e-10	AC112493.1	1.45587	7.98051e-09
GATA2	2.61809	4.14561e-11	DCAF12L1	3.23691	5.99031e-21	SEC24D	2.0176	5.5504e-56	GSTM2	1.5278	1.31653e-21	AP006284.1	1.45514	1.35564e-08
ARSJ	2.61231	1.90074e-31	NECTIN3	3.23215	2.30932e-65	ITGA11	2.00879	8.57777e-48	DNM1P51	1.52703	6.5484e-06	GPR137B	1.45232	7.79657e-11
BICC1	2.60313	6.63032e-150	SNTB1	3.22625	8.55209e-16	AKR1B1	1.97643	8.90739e-149	PCDHA11	1.527	4.12852e-19	LINC01597	1.45076	1.19475e-58
RAB9B	2.59713	1.90146e-10	FNDC1	3.20477	2.87098e-17	KYNU	1.97074	7.59023e-06	AP001972.5	1.52566	1.38451e-13	AC005329.1	1.45054	8.86416e-07
OAS3	2.58936	1.31378e-129	CPEB1	3.19307	4.80847e-29	HECW2	1.9637	1.81636e-18	SWT1	1.5229	6.05834e-27	PPFIA4	1.44376	1.99327e-10
HHIPL2	2.56684	1.52564e-15	POPDC3	3.18895	9.06446e-52	LPAR4	1.9607	5.21179e-22	RAP1GAP	1.51991	1.59758e-11	LXN	1.42658	8.32718e-18
SLC15A3	2.56674	1.778e-27	BOC	3.18601	1.05236e-19	CD200	1.95694	1.96695e-14	CLIP2	1.51812	9.94396e-34	MR1	1.42465	7.09626e-46
AP001972.5	2.55935	2.27852e-10	WNT11	3.18367	9.20376e-17	ITGB3	1.95385	7.57816e-15	VSIR	1.51753	7.84351e-06	TMEM35A	1.42069	9.60764e-06
KIRREL3	2.5467	3.71379e-16	CXorf57	3.17666	4.94967e-18	AC003092.1	1.95384	1.30668e-05	BCO2	1.51553	1.52828e-06	PLPP3	1.4198	5.78162e-10
STK32B	2.53994	1.46469e-10	COL15A1	3.16602	1.83119e-15	CHN1	1.94932	2.85956e-21	AC137894.1	1.51072	3.11144e-07	TMEM266	1.41857	4.36905e-07
PROKR2	2.53965	1.8539e-15	GPR1	3.16523	2.87275e-17	FAM129A	1.94156	2.58033e-212	GPR20	1.50845	1.52445e-06	PTGES	1.41677	2.85359e-15
IFI16	2.52494	1.10776e-103	AOX1	3.16312	9.38622e-90	ARHGAP24	1.94095	2.59101e-05	HSPA8P9	1.50532	6.29759e-08	GAS6	1.41559	9.87024e-28
BTNL9	2.51098	3.07905e-11	SH3BGRL	3.15016	2.68178e-113	MCTP1	1.93874	4.69301e-20	AC107419.1	1.50124	9.4798e-19	NAALADL2	1.41395	6.71815e-11
COL1A2	2.50981	8.68393e-67	COL6A1	3.13114	2.63409e-86	PTGIS	1.92236	8.50984e-71	CLDN1	1.50116	3.67089e-18	FKBP7	1.40785	8.40342e-12
GSG1L	2.50727	8.67207e-09	THBS2	3.1017	1.03636e-14	CARMN	1.91634	2.67732e-05	LINC01597	1.48967	1.09891e-61	PCDHB14	1.40607	8.51164e-19
NAV1	2.48437	7.12145e-28	HIPK2	3.08842	1.50162e-161	CACNB4	1.91448	6.93537e-20	PCDHA4	1.48843	6.67786e-16	MAPT	1.40579	3.34482e-07
HECW1	2.47579	1.38375e-18	TBX15	3.07128	8.93722e-14	MMP19	1.88926	3.7095e-05	EPHB2	1.4843	1.09384e-32	AL078639.1	1.4047	1.25072e-09
AC090109.1	2.46604	3.75556e-08	LAMA1	3.06563	5.57696e-29	OLFML2A	1.88833	5.49509e-38	NFE2L3	1.48292	4.21606e-15	FAM172A	1.40424	3.69184e-42
HUNK	2.46458	1.56166e-10	MAP1A	3.05367	5.05353e-23	FAM196A	1.88647	4.25795e-05	HLA-F-AS1	1.47735	1.51468e-07	FANK1	1.4014	3.81205e-06
FN1	2.46196	0	AK5	3.04999	1.47611e-34	GABRA2	1.88343	1.01649e-05	OR7E7P	1.47581	7.40706e-06	MAT1A	1.39734	1.3167e-05
CXCL8	2.4596	8.51584e-63	GPR68	3.04966	1.9861e-12	EDARADD	1.87238	5.27835e-05	SPOCK3	1.47563	1.58597e-08	ANKRD36C	1.39611	2.42051e-23
RARRES3	2.45538	3.24621e-10	MAPRE2	3.03387	5.30892e-44	CPM	1.86681	9.8595e-43	MUM1L1	1.47474	2.58196e-10	ARHGEF40	1.39425	2.01964e-64
GABRP	2.44573	4.19866e-08	KCNJ12	3.01087	2.8046e-14	DMBT1	1.86648	2.20705e-05	TMEM266	1.47175	1.46929e-07	EFNA1	1.38833	2.24139e-40
PKIB	2.4427	3.2679e-11	CEP112	3.00629	2.22348e-34	HKDC1	1.85964	5.97975e-08	PCDHB9	1.46988	2.97846e-10	DCHS2	1.38823	2.54955e-06
LPAR3	2.43788	2.58866e-32	AMZ1	2.99375	8.49507e-25	CXCL8	1.85372	8.01446e-63	SLC44A3-AS1	1.46838	1.96468e-06	CLIP2	1.38683	3.16e-28
KALRN	2.43228	1.18446e-19	PAPSS2	2.99076	1.94721e-46	AMZ1	1.85253	1.3903e-13	ARHGEF40	1.46596	3.3934e-71	BCO2	1.38405	1.37123e-05
CXCL12	2.43139	3.88683e-13	TCAF2	2.98243	1.98258e-12	CYP1B1	1.84983	3.21186e-100	FMO4	1.4651	8.88729e-08	ST6GALNAC5	1.38148	1.26549e-24
TSPAN18	2.41137	7.22518e-19	UST	2.96389	1.05072e-16	TLR6	1.84671	6.30289e-17	NREP	1.4633	2.91168e-94	KCNH2	1.37899	1.9529e-29
DAB2	2.40208	5.21495e-13	COL8A2	2.96046	4.53912e-14	RPL41P1	1.84395	1.87173e-08	SCD5	1.45912	2.40274e-21	FMO4	1.37751	5.63132e-07
CADM1	2.39546	2.08676e-75	DCHS2	2.95438	2.11254e-18	MFAP5	1.8367	3.16417e-05	KCNH2	1.45898	7.59837e-33	NAV1	1.37571	1.0022e-24
KCNS3	2.39326	8.86709e-34	IL6	2.93743	1.96074e-71	GJA3	1.82629	5.29923e-07	DHX58	1.45776	9.1783e-08	KIAA1522	1.37222	1.96071e-07
ANKRD36BP2	2.38249	5.86848e-41	ADAMTS6	2.92966	7.79711e-28	PDE7B	1.82553	8.87547e-05	CELF4	1.45514	1.75867e-05	RPL7AP6	1.37211	1.78422e-91
AC245041.2	2.38111	4.19866e-08	C14orf132	2.91138	7.90635e-67	P2RX7	1.81799	2.00236e-09	PPFIA4	1.4531	1.67718e-10	IDUA	1.3707	1.40922e-20
MAF	2.37319	2.96384e-11	COL1A2	2.90923	1.56547e-90	DCHS2	1.80958	8.00255e-10	TRIM45	1.45245	1.44837e-19	ZNF483	1.36706	3.44005e-10
TENM2	2.37303	7.28829e-75	SHISAL1	2.90839	5.50923e-12	KIF5C	1.80745	3.54961e-53	MFAP4	1.4473	5.25166e-30	GM2A	1.36423	6.97901e-47
GRIK2	2.36533	2.10481e-09	PABPC4L	2.90768	8.25891e-21	GJA1	1.80713	4.80934e-05	FGD3	1.44218	2.44041e-10	HSPA12B	1.36056	8.00543e-07
JAZF1	2.36499	3.55899e-16	FIBCD1	2.90195	3.93956e-46	GUCY1A2	1.80335	4.9764e-06	BTN3A1	1.4379	2.82794e-29	FZD4	1.35932	7.60192e-31
COL5A2	2.36385	6.34303e-16	TSPAN18	2.89802	1.16278e-27	ANO5	1.80037	0.000115823	GAS6	1.43557	1.94108e-28	FAXDC2	1.35896	1.27852e-36
SAA2	2.36363	1.96331e-12	CLGN	2.88733	1.24069e-84	PDGFRL	1.79795	8.19161e-05	ARHGEF6	1.43439	3.82258e-26	AC137894.1	1.35869	5.28279e-06
ARHGAP31	2.35765	5.16949e-32	IL7R	2.86697	3.05776e-121	RBFOX3	1.79779	0.000111938	LARGE1	1.43115	3.05995e-05	ZNF704	1.3584	1.24489e-33
LTBP1	2.3543	5.6068e-25	COL6A2	2.85633	4.469e-96	CHI3L1	1.78883	9.86983e-05	CD83	1.42677	4.15907e-36	RAP1GAP	1.35452	2.63164e-09
XKR4	2.35006	1.92409e-07	GNG11	2.85272	5.70446e-34	ARHGAP42	1.78378	1.93452e-11	ALDH3B1	1.42602	1.80901e-05	LPAR1	1.34983	8.83046e-05
FAM198B	2.34752	2.80555e-32	B3GNT5	2.85196	7.17487e-23	WIPF1	1.77427	7.5016e-10	HSPA12B	1.42534	2.0802e-07	LBH	1.34639	6.15489e-09
MARCH3	2.34559	2.60103e-28	MCC	2.8483	2.38703e-15	ADAM19	1.77386	6.54458e-08	MAT1A	1.42509	8.41432e-06	SPEF2	1.33971	6.26868e-21
LAMP3	2.34321	3.3334e-13	PLPP4	2.82789	2.33208e-54	CYTL1	1.76701	3.78718e-08	LINC00957	1.42449	3.73443e-05	SPOCK3	1.33084	4.43933e-07
CD82	2.34147	2.84087e-26	ARHGAP42	2.80468	6.29974e-23	MAPRE2	1.76294	6.1969e-21	LRFN4	1.42398	1.69088e-25	IL17RD	1.3299	6.70908e-35
MEF2C	2.33739	1.92487e-09	TLL1	2.7985	1.33083e-10	HMOX1	1.75616	3.1229e-20	C1orf115	1.4206	1.09484e-28	HLA-F-AS1	1.32955	2.8852e-06
LRRC32	2.32991	3.73624e-08	GRIK2	2.78718	3.42335e-13	COL5A3	1.75481	0.000107121	LINC00205	1.41988	1.27068e-77	JAG2	1.32847	2.17109e-37
GABRQ	2.3175	3.29402e-08	SHISA3	2.7871	1.06566e-24	C1QTNF1	1.7388	4.43841e-14	ANXA10	1.41844	3.76427e-05	EPHB2	1.32799	3.03339e-26
TUNAR	2.31124	4.92168e-10	PDLIM3	2.78574	1.3715e-16	COL12A1	1.73842	8.83304e-98	SPEF2	1.40304	7.82774e-23	DENND6B	1.32482	5.06754e-12
CHST2	2.31069	2.82394e-15	BDKRB2	2.78044	9.64651e-11	PLCL2	1.73788	9.25836e-07	CPSF1P1	1.40173	6.4915e-09	VIT	1.32446	2.05628e-18
TRHDE	2.30967	6.16029e-16	WT1-AS	2.77917	1.61104e-10	LIN7A	1.73618	0.000198063	RFLNA	1.40162	1.53867e-05	DUBR	1.32431	1.0103e-12
KIF26A	2.30337	2.59611e-09	MMP14	2.77004	7.48934e-94	POPDC3	1.7312	3.5324e-24	AC092902.2	1.40022	6.3907e-09	PRDM10	1.32401	4.80539e-27
PSMB9	2.30039	3.06341e-88	CEMIP	2.77004	6.00313e-14	VEGFC	1.73063	6.81965e-17	PLCD1	1.3995	3.92893e-25	RPL7A	1.32219	6.98379e-67
VWA5A	2.29923	1.52948e-09	DOK6	2.75873	4.29496e-16	ANK2	1.72597	5.23198e-05	CHODL	1.39792	1.12428e-53	HCFC2	1.32136	1.21092e-29
IVL	2.29618	3.46517e-07	SUSD5	2.75777	3.56591e-81	HOXA-AS2	1.72029	0.000194567	VASH1	1.39657	2.22193e-45	FHL1	1.31848	2.33693e-25
IRF8	2.29242	2.18214e-10	CXCL5	2.75175	1.10547e-10	PAPSS2	1.71695	3.53449e-20	NYNRIN	1.39049	1.30382e-18	PAQR5	1.31836	3.07739e-10
LINC01133	2.29171	2.28796e-07	NAV1	2.75021	1.28773e-34	DEFB1	1.71687	2.39296e-05	NPB	1.38928	2.37379e-05	SGK1	1.31816	1.41122e-05
HLA-DPA1	2.28238	2.85269e-11	TUNAR	2.74959	2.41587e-14	TM4SF19	1.7167	0.00019598	CHRDL1	1.38781	1.61585e-07	MINDY1	1.31476	1.84265e-34
TRIM67	2.28178	1.3398e-07	LZTS1	2.74832	3.80085e-20	MPV17L	1.70614	7.54427e-06	GM2A	1.38654	3.28364e-48	ABHD11-AS1	1.31416	2.88029e-05
BIRC3	2.27827	2.48804e-56	QPCT	2.74575	2.47062e-14	SMOC1	1.70125	0.000147003	PIK3R5	1.38305	1.70096e-05	TGFBR2	1.31326	7.72425e-27
PTPRB	2.27654	1.42782e-08	CACNB4	2.73935	7.31607e-32	MPP4	1.69496	0.000320445	FCGBP	1.38176	4.13628e-14	PLCD1	1.31206	3.2963e-22
ZNF704	2.26827	1.57301e-07	ZEB1	2.7362	1.76464e-172	NGFR	1.69483	2.01652e-05	FRMPD1	1.37894	7.02457e-05	PCDHB2	1.30752	1.25546e-39
UGT2B7	2.25667	6.84862e-08	HLF	2.73372	6.43381e-67	SLC40A1	1.69432	0.000186273	GPR161	1.37463	5.38513e-48	PCDHA10	1.30423	4.51874e-30
IFIT1	2.23475	7.6574e-93	CCBE1	2.73111	4.26107e-69	AC008632.1	1.68746	0.000148221	BHLHB9	1.36885	9.09856e-20	SEMA4G	1.30351	1.33425e-08
MMP2	2.2332	5.18305e-13	DEFB1	2.72448	4.29648e-11	AL355916.1	1.68409	0.000159473	VIT	1.36876	1.52951e-19	SCAMP5	1.30326	7.29403e-18
SLC9A2	2.2315	1.51544e-07	PDPN	2.71257	2.4668e-52	GPR88	1.68317	0.00026295	LPAR1	1.36715	6.73693e-05	MEGF9	1.30058	2.02384e-23
IFIT3	2.23001	4.52519e-103	P3H3	2.70975	1.04651e-17	HIPK2	1.66916	1.82567e-66	IDUA	1.36436	2.92004e-20	PCDHB12	1.29966	1.43731e-11
MAP2	2.22633	1.71945e-87	IFI44L	2.70605	1.22909e-51	GSPT2	1.66483	3.03279e-10	SCAMP5	1.36237	2.11683e-19	FER1L4	1.29517	2.37936e-14
TBX15	2.22519	2.52906e-07	ANKRD36BP2	2.6964	5.17252e-53	AC002480.2	1.65752	0.000359915	NAV1	1.36193	4.07192e-24	HSPA8P5	1.29428	1.82252e-06
GSTM3	2.22176	4.62136e-17	SLC47A1	2.69548	2.41466e-10	FTH1P11	1.65352	0.000263951	THSD1	1.35974	7.77022e-10	A2M-AS1	1.29367	4.13554e-09
AFF3	2.2187	2.06207e-16	AKR1B1	2.6936	8.23287e-227	CST7	1.65201	0.000199437	EXD2	1.35705	2.9353e-69	AL591926.5	1.29115	0.000190812
XK	2.21332	4.3347e-26	IFI16	2.67587	4.1273e-117	PSG5	1.64857	3.55022e-09	ANKRD36C	1.35113	7.75812e-22	VSIR	1.28923	0.00019626
TTLL7	2.19798	7.50443e-21	GPC4	2.65533	2.61448e-13	CAMK2B	1.6484	0.000132472	SCUBE3	1.35111	3.39502e-06	TTC28-AS1	1.28631	1.2435e-19
BGN	2.19771	3.81964e-16	SLC16A2	2.64501	1.01842e-20	COL6A1	1.64726	2.27272e-32	NRBP2	1.34889	1.04806e-48	MPZL2	1.2842	3.06969e-05
FGF12	2.19413	5.17082e-07	TENM2	2.63876	3.22828e-93	ABCA1	1.64541	2.0917e-34	EIF4BP5	1.34668	4.54088e-05	ADCY1	1.28417	2.69668e-41
UST	2.1921	3.94939e-09	HMOX1	2.63367	1.8034e-36	P2RY1	1.62584	0.000414043	PCDHB2	1.34538	9.90094e-42	SNAI3-AS1	1.28298	8.57049e-14
HMCN2	2.1887	1.65524e-07	ANXA6	2.63367	2.20258e-285	FILIP1L	1.6252	8.11067e-47	SEMA5A	1.34467	4.81195e-09	LRRC56	1.28148	2.40236e-15
HLA-DPB1	2.18296	5.80626e-08	DOCK10	2.62025	1.49205e-11	LRRC4C	1.62434	0.0002098	PCDHA10	1.34339	9.44526e-32	DISC1	1.27922	2.29742e-06
SLC15A2	2.17706	1.08438e-11	SEC24D	2.60813	1.44638e-69	MAP9	1.62226	2.83614e-06	PFKFB4	1.34292	4.07934e-22	PLCL2	1.27868	1.47549e-13
NUPR1	2.17649	1.14042e-46	FLG-AS1	2.60717	3.99442e-10	NUDT11	1.61452	6.91035e-15	AC254562.3	1.33936	7.67554e-05	AC254562.3	1.27736	0.00017977
PABPC4L	2.17394	1.44708e-11	AP001972.5	2.60454	5.34199e-11	COL15A1	1.6125	2.05577e-05	NSG1	1.33709	8.97072e-07	SCN5A	1.27524	4.06682e-06
CNN1	2.16631	1.18608e-29	PRR5L	2.60189	1.39821e-55	NAP1L3	1.60728	1.31341e-07	ADGRB1	1.33643	9.9559e-08	MUM1L1	1.2742	6.86073e-08
KLF8	2.16213	1.91011e-08	LRRC32	2.60145	2.65073e-10	ALDH2	1.59491	8.80008e-10	IGSF9	1.33639	2.47278e-06	NYNRIN	1.27285	9.71381e-16
CPEB1	2.16017	3.72483e-13	DEPTOR	2.59789	1.7228e-24	ADAMTSL1	1.59385	4.66536e-27	BTN3A2	1.3341	1.2123e-20	GPR161	1.27275	2.69765e-41
CYBB	2.15895	1.87545e-06	PAPPA2	2.5944	5.5455e-10	CES1	1.59212	0.000229654	AC106869.1	1.33397	3.2423e-06	S100A4	1.2709	2.66622e-31
GATA6	2.15793	3.25619e-14	COL1A1	2.58913	3.30344e-26	RFX8	1.59174	0.000228166	EPB41L1	1.33291	3.9197e-23	SLC27A6	1.27074	1.98752e-08
COLEC12	2.15178	1.4446e-12	ARHGAP31	2.58795	4.91343e-39	C3orf14	1.58641	1.92531e-06	RHCE	1.33039	3.85e-05	BTN3A1	1.26909	6.7284e-23
STEAP4	2.1492	6.01306e-15	APOBEC3G	2.58182	1.23305e-12	FAM133A	1.58534	0.00040057	FAM172A	1.32864	1.50322e-37	VASH1	1.26686	1.94149e-37
GNAZ	2.14834	6.73542e-07	WHAMMP3	2.58142	1.08505e-09	GLIPR1	1.58287	1.2313e-44	KBTBD11	1.32681	1.82128e-08	RRAGB	1.26355	2.41955e-34
LZTS1	2.14518	3.55753e-12	NUDT11	2.56178	6.189e-30	FLG	1.58268	0.000511858	IL17RD	1.32643	1.81487e-34	KLHL3	1.2635	5.58727e-17
SUSD5	2.14192	2.48473e-48	NID2	2.56033	1.71197e-10	FTLP3	1.57848	1.71883e-18	GMNC	1.32608	5.52124e-07	CHODL	1.2614	9.01638e-44
ISG15	2.12847	1.0681e-39	DPY19L2P2	2.55853	2.02375e-42	CA12	1.56737	1.08893e-08	PAQR8	1.32241	7.78369e-09	DENND3	1.26109	3.67305e-10
CYTL1	2.12607	9.04617e-08	TUB	2.55845	1.17257e-33	SLC25A21	1.55579	0.000350175	TLR1	1.32156	0.000143123	BATF2	1.26093	3.26125e-05
BACH2	2.12249	1.7375e-14	DIRAS1	2.55761	4.82628e-16	NID1	1.55293	1.16429e-15	AP001636.3	1.31884	0.000155092	FSTL5	1.26064	3.2212e-06
FRMPD3	2.12075	3.15412e-06	ZMAT1	2.55678	2.17032e-16	LINC01825	1.54753	0.000566079	HCFC2	1.31692	2.61378e-29	CACNA1C	1.26031	3.67759e-07
S100A9	2.12008	1.60223e-06	COL5A1	2.55646	6.16246e-130	AC092807.3	1.5474	5.94504e-17	TTC28-AS1	1.31689	1.96187e-20	PAQR9	1.26018	0.000321497
HSPB8	2.11783	3.73762e-07	SMIM10	2.55226	4.79179e-56	RRN3P1	1.53896	7.53147e-10	COL6A2	1.31588	5.12654e-37	GPER1	1.25958	2.43965e-08
UBASH3B	2.10683	8.83342e-75	IQGAP2	2.55216	7.58377e-18	AC099506.1	1.53479	0.000940916	DNAH10OS	1.31558	1.14578e-07	FAM66C	1.25748	4.63532e-07
OTUD1	2.10679	1.30372e-11	BATF3	2.55128	9.79312e-14	GIPC3	1.53343	0.00136789	SLC27A6	1.31361	6.20157e-09	PCDHB9	1.25607	1.10876e-07
PTPN22	2.10053	3.20182e-08	COL6A3	2.55078	5.13686e-09	CORO2B	1.53312	5.69862e-06	AGAP2-AS1	1.31344	3.87841e-15	COL21A1	1.25517	4.92033e-08
TMTC1	2.09631	4.90853e-06	ADAMTS1	2.55029	1.05764e-103	HOMER1	1.53301	6.51975e-12	SRGAP3	1.31173	5.23948e-09	C1orf115	1.25369	1.93169e-22
AZGP1	2.09451	8.8e-08	CD82	2.54003	2.48469e-31	GNE	1.53037	7.98234e-26	FAXDC2	1.30993	7.44377e-34	CCDC88B	1.2495	7.99928e-12
S1PR3	2.09003	5.8788e-10	CORO2B	2.53679	8.39013e-13	CHST2	1.52853	2.64448e-11	AHNAK2	1.30938	2.23698e-24	BDH2	1.24911	5.55466e-26
PRR5L	2.08702	2.7378e-35	AL359504.2	2.53268	7.53614e-09	AMBP	1.52639	0.000586517	MINDY1	1.30725	6.0484e-34	AC145422.1	1.247	0.000223185
GSTM4	2.08463	1.88504e-11	NAP1L3	2.53051	2.92864e-14	SQSTM1	1.5261	2.59979e-169	SYT16	1.30597	6.14487e-07	CD248	1.24467	3.1267e-12
LINC01411	2.08144	1.44215e-06	CNN1	2.52823	7.27421e-41	LUCAT1	1.52363	0.000462705	BAIAP2-DT	1.30555	9.80106e-60	LRAT	1.24429	1.05661e-06
WISP1	2.07689	4.22291e-06	RAB9B	2.51647	4.18985e-10	ABCC3	1.52323	5.61953e-38	KIFC2	1.3049	2.70368e-39	SEC14L2	1.24295	6.89874e-08
DNAJB13	2.07554	4.37336e-07	C16orf45	2.50929	6.51893e-16	CREB3L1	1.52136	1.15946e-07	GPRIN3	1.30346	1.0433e-12	RNF227	1.24233	7.7951e-09
CADM3	2.05392	3.85372e-06	MAGI2	2.50535	1.31387e-13	OLFML2B	1.52115	6.36265e-12	OLFM3	1.3012	1.20887e-09	YPEL1	1.24029	2.65117e-06
GPC6	2.04936	9.74435e-15	TBC1D16	2.50338	2.62148e-69	DOK6	1.51506	1.31584e-06	FER1L4	1.30113	2.05342e-14	LINC00205	1.23992	3.84771e-59
TP53I11	2.04812	8.97298e-25	CP	2.50123	1.34255e-08	MILR1	1.51436	0.00123384	TUBB4A	1.30073	2.24305e-10	MCF2L	1.239	6.06526e-11
GBP4	2.04742	1.14458e-07	ALDH2	2.49685	2.11266e-18	VCAN	1.51396	3.29925e-33	FANK1	1.29671	2.2905e-05	LRRC20	1.23899	5.13549e-10
CHN1	2.04438	2.56285e-12	LPL	2.49492	6.31971e-16	GNG11	1.5115	2.05122e-12	A2M-AS1	1.29167	4.828e-09	DNAH10OS	1.23771	6.86017e-07
PLCB1	2.03515	4.70485e-09	GALNT15	2.49463	5.60708e-10	PDE4D	1.50948	6.95079e-15	RHCG	1.29146	6.09995e-06	B4GAT1	1.23509	3.18548e-43
TNXB	2.01808	2.56639e-06	G0S2	2.49338	6.54155e-174	GRIN2B	1.50839	0.000947091	GPR27	1.29054	0.000140421	LRRC4B	1.23465	1.2398e-07
ELAVL2	2.00092	2.5427e-31	CAMK2B	2.49281	5.99758e-09	PLAC8	1.50833	1.57161e-24	SNORA63D	1.28933	7.09955e-06	EXD2	1.23388	2.52404e-57
PTGIS	1.99649	1.64187e-45	EDNRB	2.47999	1.37878e-08	PECAM1	1.50083	0.000847572	FLNA	1.28867	1.2923e-45	NPB	1.23354	0.000218109
P2RX7	1.99452	2.28796e-07	NLGN1	2.47774	1.91598e-08	LURAP1L	1.49844	0.00181284	ADCY1	1.28617	3.373e-41	IGSF9	1.23317	1.62518e-05
APOBEC3G	1.99369	1.44416e-07	NLRP1	2.45751	1.10905e-20	CLU	1.49811	2.12194e-20	GRASP	1.28545	1.59884e-07	PRSS35	1.23247	6.06767e-05
SERPINB9	1.99119	2.05921e-16	AL355916.1	2.4524	1.95674e-08	PNMA3	1.48741	0.0011964	AC145098.2	1.28448	3.80067e-06	KYNU	1.2311	0.000182943
BAMBI	1.97635	8.52379e-06	RASSF8	2.45068	1.74112e-121	FGF2	1.477	2.14984e-32	C1orf216	1.28343	9.56186e-42	MMP11	1.231	1.14381e-23
THY1	1.96401	3.96338e-82	BACH2	2.4503	1.43594e-19	BHLHE41	1.47279	1.99013e-20	KLHL3	1.27991	2.50298e-17	CROT	1.2298	1.19164e-17
PSG5	1.96396	9.16155e-09	UCN2	2.44455	4.9334e-09	KLRG1	1.46973	0.00213747	MCF2L	1.27885	1.48585e-11	FOSB	1.22962	4.32975e-08
CLGN	1.95814	2.80161e-38	FAM69A	2.43209	6.32345e-16	COPZ2	1.46844	4.94262e-06	MAGEE1	1.27841	8.58151e-12	SRGAP3	1.22578	5.68111e-08
AL139220.2	1.9566	2.0689e-09	SAA1	2.4229	8.67796e-27	AC091078.1	1.45972	0.00092076	LXN	1.27748	2.68193e-14	TC2N	1.2255	0.000373507
AK5	1.95283	5.26404e-14	ITGB3	2.42194	9.84978e-19	OSGIN1	1.45713	1.47636e-05	FAM66C	1.27728	3.01096e-07	AL109918.1	1.22472	1.14178e-10
COL4A4	1.95261	9.80486e-06	TRIM22	2.42072	1.02026e-14	LPAR3	1.45615	2.42528e-17	KSR2	1.27682	1.49215e-05	MANEA	1.22433	6.52354e-18
RTP4	1.94937	6.5034e-07	TCF4	2.4164	2.22967e-09	ZNF431	1.45063	2.60819e-86	LRRC56	1.27484	4.04619e-15	BAIAP2-DT	1.22259	1.67542e-52
CLDN11	1.94936	1.23898e-98	SIGLEC15	2.41593	7.67227e-10	DACH1	1.44635	5.63693e-05	CFAP47	1.27472	3.22219e-13	LRFN4	1.22211	6.05105e-19
CCNB3	1.9487	3.90107e-08	ZDHHC15	2.41547	3.30842e-12	DSE	1.44614	5.04679e-50	PCDHGA8	1.27454	4.3959e-06	BHLHB9	1.22179	6.74629e-16
GDPD5	1.94228	4.88555e-07	AC024940.2	2.4115	2.1657e-13	BDKRB2	1.446	0.0011263	CABLES2	1.27303	2.4096e-11	SLC44A3	1.22169	6.03478e-05
HLA-DMB	1.94214	7.70038e-07	RTL3	2.41004	1.64072e-13	AL359504.2	1.44229	0.00191088	CHRNE	1.27249	0.000266602	TRIM45	1.22003	5.56073e-14
SLITRK5	1.93989	1.53452e-08	SAMD9L	2.39657	3.92541e-66	NAP1L5	1.44148	8.23061e-06	EMP3	1.27209	1.779e-30	UNC13C	1.21833	3.27812e-63
NPNT	1.93662	5.95912e-84	PDZD4	2.39316	5.78189e-12	HOXA1	1.44145	0.00167806	AC005329.1	1.27142	2.21179e-05	OGN	1.21827	0.000489885
SLC46A3	1.93575	5.47031e-06	CCNYL2	2.38699	3.04375e-09	SPARC	1.44048	1.34978e-49	FHL1	1.27051	2.08013e-23	RPL7AP50	1.21811	9.95013e-07
CEP85L	1.93018	1.68758e-14	FGF1	2.38411	8.47004e-09	RASSF8-AS1	1.44018	2.51205e-10	IL18	1.26959	8.17723e-05	ATRNL1	1.21588	2.44589e-45
HERC6	1.9283	4.53065e-62	LRP1	2.38286	5.40047e-57	COL8A2	1.43619	0.000166802	GPR137B	1.26854	2.23248e-08	TRAM1L1	1.21584	3.32699e-08
PARP9	1.92589	2.56173e-101	ROR2	2.38244	6.53544e-08	AF228730.5	1.4337	0.00261846	MEGF9	1.26538	4.93271e-22	WSCD1	1.21569	0.000456218
C14orf132	1.92514	1.16977e-28	C9orf84	2.38021	5.7303e-23	LINC02454	1.4329	0.000297811	TGFBR2	1.26513	9.43456e-25	ERAP2	1.21497	8.74382e-05
DACT2	1.92318	2.89137e-05	PLD1	2.37673	5.54882e-23	STEAP1	1.43012	1.68117e-12	NOXA1	1.26328	6.19586e-10	SDC4	1.21421	4.17968e-20
PALMD	1.92229	2.08422e-09	ALPL	2.37586	5.63109e-08	LINC01411	1.42594	0.000328913	SERHL2	1.26218	6.68969e-06	SMIM10L2A	1.21271	2.08136e-08
SHISA3	1.92079	1.03064e-11	MRAS	2.37132	7.93741e-63	AC048341.2	1.42497	3.21198e-10	CHRNA4	1.25985	1.33588e-08	TMEM119	1.21231	0.000550626
DAPP1	1.92037	1.10353e-06	IGFBP7	2.36403	3.83648e-29	COL6A2	1.42465	5.74394e-30	RUNX2	1.25836	0.000173362	LTA4H	1.21001	4.71393e-71
FLG-AS1	1.91579	1.30522e-05	STK32B	2.35891	1.92868e-09	SALL4	1.42223	0.00234552	KLF13	1.25768	1.04325e-46	ZBTB42	1.20857	3.41554e-08
PCBP3	1.91382	1.05871e-06	PCDH18	2.35658	4.46657e-13	FMN2	1.42212	2.45788e-07	PRDM10	1.25733	2.82977e-24	FMO5	1.20827	4.42701e-10
FOXQ1	1.91375	1.18864e-05	AKR1B10	2.35537	6.23584e-08	CRABP1	1.41909	0.000871361	SH3PXD2B	1.25641	8.06039e-56	SLC40A1	1.20814	1.26551e-22
PARP14	1.90727	3.13098e-155	KALRN	2.35333	9.88835e-19	GFRA1	1.41578	1.00246e-67	LRRC45	1.25623	7.77144e-31	HIC1	1.20626	2.57969e-05
AP000695.2	1.90645	1.21336e-08	GFRA1	2.34594	2.21442e-144	ANGPTL4	1.41494	0.000536222	DTX1	1.25595	0.00024526	FO393411.1	1.20622	1.1586e-09
C1QTNF2	1.90426	1.28032e-10	UNC5B	2.3453	1.72336e-08	NXPE3	1.41445	2.45836e-26	ADAM23	1.25516	4.93439e-05	CYB5RL	1.20603	4.75806e-12
IL22RA1	1.89099	6.59043e-06	AC089983.1	2.34481	1.82026e-11	MFSD2A	1.41137	5.13609e-05	LBH	1.25429	8.27298e-08	FAM210B	1.20487	5.67182e-36
SYT14	1.88487	1.24481e-05	GBP2	2.34321	7.08564e-39	TUBB4A	1.40519	2.85382e-05	TMC6	1.25325	4.98273e-14	GRASP	1.20452	1.02957e-06
RBPMS	1.88486	4.80154e-05	ARRB1	2.34258	4.84055e-18	SMO	1.40364	2.0496e-06	CCDC88B	1.24959	9.18549e-12	SCD5	1.20297	1.18392e-14
NTM	1.8846	5.63377e-27	DOCK4	2.33404	6.28208e-100	CD302	1.40238	3.97018e-21	DCHS2	1.24955	2.94055e-05	ZBED8	1.19883	3.05898e-17
COL5A1	1.8691	9.58918e-69	GLT8D2	2.33217	2.54922e-18	HEYL	1.40208	7.54158e-07	NDNF	1.24899	1.50645e-05	EGR1	1.19716	0.000106896
MGP	1.86466	3.27961e-05	RNF157	2.33066	1.6684e-08	SELENBP1	1.40073	1.7793e-05	GFRA1	1.24888	2.19174e-07	LARGE1	1.19627	0.0006566
HMGN5	1.85304	5.05935e-05	KIF26A	2.329	9.01743e-10	GPM6A	1.39711	0.000159162	TMEM74B	1.24627	1.61894e-08	CHSY3	1.19562	0.000452834
SLC13A5	1.85215	6.495e-05	GSTM3	2.32823	4.80642e-19	DOCK11	1.39361	1.65593e-39	ZNF704	1.2446	4.60848e-28	SYT16	1.19527	6.0263e-06
NECTIN3	1.85147	4.5756e-21	GNG4	2.32081	2.57756e-09	CFAP54	1.39351	0.000429948	ANKRD6	1.24366	1.93763e-21	GABRA3	1.19425	0.000124093
DDX60L	1.85132	9.42307e-49	HSPB8	2.31895	1.05078e-08	ATP6V1G2	1.38695	0.000752393	TPT1-AS1	1.2431	3.54036e-16	TFPI	1.19244	8.75138e-24
TUB	1.8475	2.67943e-17	IKBIP	2.31248	1.43532e-110	LMOD1	1.38398	0.000634214	ZNF483	1.24294	1.61894e-08	LCN12	1.19141	3.42757e-05
EPSTI1	1.84178	3.90647e-48	RASGEF1A	2.31091	1.94405e-09	TTLL7	1.38281	1.53576e-15	FILIP1	1.24293	0.000141576	C1QTNF6	1.19114	5.67048e-19
FST	1.8405	8.11519e-05	CPM	2.30561	4.38642e-49	NRP2	1.38274	0.000194477	UNC13C	1.2424	1.05901e-65	ARL10	1.1909	1.09307e-18
MAP1A	1.84039	1.82839e-08	CA12	2.30488	9.0211e-15	ATP2B2	1.3825	0.00335709	C1QTNF6	1.24123	1.89651e-20	RHCE	1.19057	0.000282461
PLEKHG4	1.84025	2.7014e-05	CLU	2.29707	6.8608e-38	AP001347.1	1.38247	0.00462084	MDGA1	1.23844	0.000403579	SMAD3	1.18988	1.32616e-26
SGPP2	1.83807	9.87441e-06	LINC00888	2.29265	3.89584e-13	AKAP12	1.38225	2.57681e-52	GTF2IRD2P1	1.23794	0.000184915	DNAH7	1.18968	0.000736262
NID2	1.83376	1.52057e-05	MFSD2A	2.28402	5.79158e-11	RASSF8	1.3815	8.56724e-46	SNAI3-AS1	1.23663	8.37676e-13	TMEM74B	1.18823	7.79201e-08
ACSL5	1.83019	1.01875e-11	NUPR1	2.27841	1.65599e-51	NECTIN3	1.38068	1.54359e-17	RNF227	1.23601	1.0247e-08	PFKFB4	1.1869	2.05506e-17
PDZD4	1.82906	4.87232e-07	SLC40A1	2.2781	2.37405e-07	SLC25A27	1.37994	0.000132994	TGFBR3	1.23532	6.0642e-21	RANBP3L	1.18674	0.000153835
GREM1	1.82365	3.17659e-08	ABCG2	2.26549	1.95265e-08	SCG5	1.37668	0.000629667	PLPP3	1.23218	1.1722e-07	LRRC45	1.18597	1.42749e-27
UNC5C	1.82271	9.39439e-05	SLC30A4	2.26517	1.08084e-21	DOCK4	1.3763	4.14726e-44	RGMA	1.2314	9.90257e-07	AC092902.2	1.18463	1.3313e-06
ST8SIA4	1.81513	9.42136e-05	HTRA3	2.259	3.45967e-10	FAM43B	1.37343	0.00387522	TIPARP-AS1	1.2295	2.70613e-05	ADGRB1	1.18358	3.07261e-06
IL22RA2	1.80512	3.3944e-05	MYO5A	2.25869	3.86438e-34	EPDR1	1.37184	3.02921e-17	MVP	1.22382	1.28478e-34	ST3GAL6	1.18279	0.000116917
LINC02331	1.80202	0.000120848	CTSL	2.25764	4.87715e-113	ACAN	1.37148	0.00379852	AP002840.2	1.22221	0.000276542	LINC00957	1.18248	0.000825998
KLF17	1.80047	3.2816e-05	RCN3	2.25247	1.812e-12	KIF5A	1.36993	0.000508244	IGSF3	1.22133	4.86594e-45	FGD3	1.18223	3.45178e-07
AP002884.1	1.79975	1.26439e-22	LINC00839	2.25245	2.50166e-45	LINC01117	1.36905	0.00416307	CMTM1	1.22108	1.03956e-05	TMEM51-AS1	1.18128	0.000126904
SHROOM4	1.7996	0.000112612	LRRC4C	2.25163	1.77678e-07	CMBL	1.36341	0.00510132	FBXL2	1.21949	2.94037e-29	EPB41L1	1.18093	2.702e-18
TENT5A	1.79947	4.26294e-36	NAV3	2.24959	8.53424e-08	NCAM1	1.36301	5.51594e-22	ATRNL1	1.21811	3.12538e-45	PCDHA4	1.18038	3.2524e-10
ABCC9	1.79595	9.99212e-05	S1PR3	2.23644	1.26853e-11	AC099066.2	1.3614	0.0039101	MARVELD1	1.21721	3.94676e-32	VGLL3	1.17851	9.69593e-11
IFITM1	1.79139	1.07852e-20	RASSF8-AS1	2.22878	1.42394e-18	ENTPD8	1.35978	0.00547773	CYB5RL	1.21667	3.40931e-12	ELOVL3	1.17804	5.57242e-05
ANKRD6	1.79027	1.57548e-06	C1QTNF2	2.22814	1.07961e-14	BCAT1	1.35876	9.92048e-51	SMIM10L2A	1.21362	2.23075e-08	NRBP2	1.17769	3.39593e-37
PDGFRB	1.79025	1.95496e-23	NTM	2.22634	3.87986e-38	SEMA3B	1.35747	6.66435e-14	AC127496.7	1.21313	2.18387e-06	GPR155	1.17613	8.76737e-14
HLF	1.7804	8.11358e-28	CTHRC1	2.21476	3.91634e-62	KCNB1	1.35645	3.01139e-08	TMEM35A	1.21295	0.000206548	EIF3J-DT	1.17585	2.29642e-15
STOM	1.77999	1.45879e-27	ADGRL3	2.21095	1.9148e-09	KCNH1-IT1	1.3562	0.00517487	FZD4	1.21182	2.46914e-24	RNF175	1.17452	7.03391e-05
DDX58	1.76953	1.69439e-116	GLIPR1	2.20334	1.18167e-79	GYG2	1.35403	0.000143439	RPL7A	1.20996	4.45086e-56	AHNAK2	1.17265	1.11619e-19
ADAM19	1.76784	1.22848e-05	DRAXIN	2.19659	6.02631e-07	AC090877.2	1.35187	0.0049735	RANBP3L	1.20966	0.000109719	GPR27	1.17238	0.000645578
FBN1	1.76417	2.1073e-61	EYA4	2.1961	8.16499e-07	NRG4	1.35039	0.0057905	NAALADL2	1.20875	4.29855e-08	IGSF3	1.17182	1.32537e-41
ABCG4	1.75513	9.60045e-05	GABRA2	2.19433	3.02284e-07	NRCAM	1.3497	1.59629e-18	EGR1	1.20843	9.05878e-05	TCEAL1	1.16719	8.41918e-18
GNG4	1.75113	1.95512e-05	ZCCHC24	2.19329	1.75133e-29	EPB41L3	1.34735	0.0033232	CACFD1	1.20829	9.22654e-20	TUBB4A	1.16685	1.64661e-08
ADAMTS1	1.7487	5.57149e-48	SOD2	2.19214	1.44317e-107	BCL2	1.34486	2.11659e-16	PTGES	1.20818	3.8846e-11	AL135999.1	1.1658	4.58686e-14
PDPN	1.74662	2.19708e-21	OASL	2.18846	2.17947e-13	LINC01116	1.34476	0.00337321	FAM19A2	1.20735	5.1416e-05	TPT1-AS1	1.16574	2.35485e-14
AC092919.2	1.74627	0.000175376	C2orf72	2.18626	2.1213e-07	TMEM117	1.3444	1.40753e-05	RGS14	1.2072	3.12965e-18	EFCAB7	1.16501	7.8821e-14
TRIM6	1.74242	2.71385e-15	DMBT1	2.1859	6.34177e-07	AC020928.2	1.34268	1.98773e-07	SHC2	1.20454	1.72075e-17	CCDC115	1.16425	1.00686e-35
MCC	1.7359	6.49542e-06	LINC00702	2.18378	2.47113e-26	DYRK3	1.34217	6.92076e-13	HYMAI	1.20311	0.000595962	RSRP1	1.16207	9.43917e-33
PRKG1	1.73471	0.000230528	IFI44	2.18309	1.91193e-60	STEAP2	1.33689	2.29566e-17	SPOCD1	1.2022	2.42773e-11	ANKRD6	1.16123	7.79199e-19
CEP112	1.73453	2.18836e-11	EPHA5-AS1	2.18257	6.3877e-07	KDR	1.33672	0.00334783	OSBP2	1.20112	6.99571e-17	KIF12	1.15889	0.000122867
CHD5	1.73284	1.47965e-06	FAM196A	2.18239	1.08834e-06	RNF128	1.33584	0.00254504	RASA3	1.20048	1.26542e-23	EFCAB1	1.15862	6.99662e-06
AARD	1.73257	1.3149e-19	CNRIP1	2.1814	1.03296e-13	SLC47A1	1.33402	0.00251536	KCNIP3	1.20002	1.22737e-14	HS6ST1P1	1.15772	0.000866883
P3H3	1.73113	2.37121e-07	TRIM67	2.1733	3.57331e-07	CXCL5	1.33146	0.00295433	GPR153	1.19848	4.00057e-20	SLC44A3-AS1	1.15737	0.000267647
AC027031.2	1.73113	4.61311e-07	SYNPO	2.17232	3.85801e-31	SLC47A2	1.32907	0.00692375	FAM66D	1.19736	0.000565423	MYH8	1.15695	0.00107257
NLRP1	1.7286	3.12607e-10	ELOVL2	2.17029	1.37e-50	LHX9	1.32821	0.00688612	AC009041.2	1.19704	7.37629e-06	SNHG18	1.15673	0.000519184
PLSCR1	1.7267	2.33194e-73	LAMC3	2.16712	3.34696e-18	PRKG2	1.32752	0.00125442	SDC4	1.19643	2.26635e-19	MIR29B2CHG	1.15666	0.000162765
TAP1	1.72323	2.37571e-44	MLPH	2.16554	6.61936e-25	ZCCHC24	1.32496	3.02721e-14	GNG2	1.19632	0.00047879	KIFC2	1.15042	1.21782e-30
HACD4	1.72203	7.46496e-10	AL109615.3	2.14966	9.26203e-08	MDK	1.32363	2.22282e-36	B4GALNT4	1.19545	3.28861e-33	LINC00908	1.1504	1.72381e-05
SATB1	1.72195	3.20411e-07	HAS2-AS1	2.14452	1.49538e-06	FSCN1	1.32067	9.62234e-16	MMP11	1.19475	3.28608e-22	EMP3	1.14905	5.64645e-25
CRTAC1	1.72075	8.90186e-05	SERPINB9	2.14022	2.95734e-19	EYA4	1.31971	0.00589614	SOCS1	1.19439	0.000410833	EIF4A2	1.14821	1.38963e-61
SHISAL1	1.71825	0.000166988	TENT5A	2.13212	2.96264e-51	UCHL1	1.31809	2.82315e-76	KIF12	1.19379	7.13736e-05	USP30	1.14713	8.16922e-22
HLA-DRA	1.71822	7.73883e-08	BHLHE41	2.13032	1.18455e-34	SLC14A1	1.31732	0.0017675	PAQR5	1.19329	1.81881e-08	SLC39A10	1.1454	3.14224e-48
TNFSF10	1.71652	2.87002e-58	PDE4D	2.12507	6.7573e-25	DUSP5	1.31467	7.85804e-10	RIMS1	1.19303	0.000461241	C21orf62-AS1	1.14514	0.000165283
DRD1	1.71463	2.37194e-14	PDGFRB	2.11604	3.58914e-33	ITGA1	1.3139	1.12284e-20	AP001062.1	1.19156	3.85959e-06	KIF25	1.14469	0.00105368
KRT17	1.71456	6.50343e-09	ALPK2	2.1125	4.18438e-07	FTL	1.31036	1.07298e-42	ZNF528	1.1912	4.00859e-06	CYS1	1.1443	3.70149e-13
EGF	1.71373	0.000229138	VIM	2.11026	8.85124e-140	AC024940.2	1.31004	1.42706e-05	SEMA4F	1.18825	2.51275e-33	CTDSPL	1.14352	1.84829e-46
LGALS9	1.71146	3.28881e-05	JAZF1	2.10471	3.60816e-13	CD55	1.30884	1.38066e-75	SLC40A1	1.18805	9.43803e-22	AP002840.2	1.14307	0.000760788
ATP8A2	1.70553	6.31225e-17	NRIP3	2.10296	2.66256e-56	HOPX	1.30829	0.000915842	NAP1L2	1.1878	1.43723e-06	GRB14	1.14193	3.58603e-09
SYNPO	1.70537	5.92964e-19	BASP1	2.10149	3.87268e-57	ETV1	1.30349	2.07937e-11	ZNF880	1.18624	3.96926e-13	DTX1	1.14127	0.00101373
KRT13	1.7051	0.000257329	ZIC5	2.0998	1.42639e-06	ALPK2	1.30096	0.00251325	KIAA1522	1.18613	1.01366e-05	IGDCC4	1.14019	4.74432e-16
GRB10	1.70453	1.40349e-25	AL139220.2	2.09939	4.8834e-11	C9orf84	1.29952	5.51676e-10	PCDHB12	1.18419	1.23521e-09	STEAP1	1.13972	7.25652e-08
FIBCD1	1.70098	1.16731e-15	ADAMTSL1	2.09403	2.95514e-38	CSMD3	1.29945	0.00417159	CUL7	1.18415	1.81534e-54	CEP162	1.13891	7.13519e-13
SCUBE3	1.70043	2.63186e-06	SLC15A3	2.09027	1.72867e-18	UNC5B	1.29425	0.00263803	B4GAT1	1.18235	2.37063e-39	COL6A2	1.13794	8.2985e-28
KLF9	1.70034	4.16878e-08	ANKRD30B	2.08923	1.25364e-06	AC048341.1	1.29414	2.582e-19	WSCD1	1.18064	0.000672391	RHCG	1.13509	9.06624e-05
GPNMB	1.6989	2.6363e-18	THY1	2.08903	1.60963e-93	AASS	1.28938	9.67434e-31	CD248	1.18062	5.30529e-11	CELF4	1.13438	0.00117165
IGFBP7	1.6972	7.20609e-15	HACD4	2.08818	1.32316e-14	AL033397.1	1.28931	0.00845219	CLUL1	1.1799	2.64556e-06	B4GALNT4	1.13383	6.22417e-30
HIVEP3	1.69379	6.67555e-07	GSG1L	2.08631	1.67772e-06	FGFR1	1.28922	6.56106e-17	KIAA0513	1.17967	7.21284e-17	OSBP2	1.1338	3.46326e-15
EDA2R	1.68832	0.000307987	TLR6	2.08161	8.8723e-18	BIN1	1.28539	1.95715e-22	PCDHA13	1.17828	2.05277e-07	ZFP14	1.13334	1.39639e-23
CYP4F3	1.68289	0.000285292	SAA2	2.07861	5.61304e-10	ADAMTS5	1.28161	1.53241e-06	TFPI	1.17743	4.35123e-23	AC000089.1	1.13315	3.88684e-12
ANKRD1	1.67596	5.895e-69	BAALC	2.07548	3.6756e-06	UCN2	1.28003	0.00315938	MAN2B2	1.17637	2.67577e-36	LOXL4	1.13266	0.000175165
BX571818.1	1.66918	5.24214e-05	APCDD1L	2.07121	3.02672e-19	PCDHGA11	1.2782	0.00811568	BX293535.1	1.17552	0.000172588	AC007637.1	1.13252	0.000202824
CYP4B1	1.66892	0.000221781	BVES	2.06236	2.89196e-44	CCDC68	1.27457	4.75384e-05	CSPG5	1.16828	5.65776e-06	KLF13	1.13213	6.19373e-38
MRAS	1.66806	1.33145e-30	PCLO	2.06077	6.05179e-19	VIM	1.27453	2.03599e-51	CGNL1	1.16775	2.96179e-05	AK5	1.13187	2.34859e-07
ELOVL2	1.6671	1.8612e-29	HIF1A-AS2	2.05759	1.9673e-06	ITPRIPL1	1.27303	2.31619e-11	BTN3A3	1.16728	0.000191935	AP1G2	1.13177	5.22873e-44
ADGRL2	1.6656	5.37133e-79	FAM43B	2.05686	4.37514e-06	RPL34P34	1.27272	0.00922618	NLRC5	1.16726	3.17385e-05	TMCC1-AS1	1.13101	3.0786e-24
TBX3	1.66463	0.000157726	LIX1L	2.04635	8.15668e-10	CEP112	1.27176	1.30068e-09	DISC1	1.16642	2.02949e-05	ABRAXAS1	1.12984	1.13365e-20
LINC00702	1.66447	3.93515e-15	FOXC2	2.03446	6.37094e-07	AL132780.1	1.27053	0.00871989	GNPTAB	1.16388	9.52556e-29	MAN2B2	1.12972	1.37536e-33
ANG	1.66005	0.000393485	LAPTM5	2.03148	5.84257e-06	AC060814.3	1.26901	0.00751949	DCAF12L2	1.16378	0.00031577	RGS14	1.12855	4.54138e-16
PSG4	1.65124	0.000365561	DCLK2	2.02465	4.84562e-13	PLPPR4	1.26781	0.0105315	SGK1	1.16301	0.000161737	PCDHB16	1.12749	1.16747e-07
PLCL2	1.65109	0.000119353	CSPG4	2.02257	2.77288e-30	DPYSL4	1.26319	0.00119799	AC012313.2	1.16193	4.48572e-08	RPL23AP49	1.1269	0.000206152
IFIT2	1.65095	1.36466e-32	COPZ2	2.02123	3.89333e-09	IKBIP	1.26258	1.19213e-38	FCHSD1	1.16123	1.56317e-24	VWDE	1.12522	4.49978e-26
NGF	1.64553	6.83215e-09	BTG4	2.02075	2.00944e-06	CTGF	1.26143	7.37228e-47	ARHGEF25	1.15853	2.19658e-18	CHRNA4	1.12468	5.13488e-07
QPCT	1.64415	2.21302e-05	CTGF	2.02009	2.96906e-112	SLC22A17	1.25602	1.19875e-05	TENT5A	1.15791	8.20179e-09	AC104563.1	1.12371	0.000790782
BASP1	1.64338	1.46632e-34	AMIGO2	2.01787	1.25942e-145	TXNDC5	1.25514	1.65072e-05	AL078639.1	1.15789	9.36165e-07	RAB6B	1.12357	4.09973e-17
SLC6A9	1.64127	2.28554e-25	GPRC5C	2.01584	5.71763e-12	PCDHB9	1.25014	0.00839202	RRAGB	1.15789	1.28933e-28	EFNB3	1.12348	1.97687e-10
OSBPL6	1.63972	4.53881e-11	ANOS1	2.0143	8.021e-07	PLCB4	1.24917	8.96886e-122	VWDE	1.15741	2.04265e-27	MT-RNR1	1.12285	0.000268696
RTL3	1.63282	2.39394e-06	AC003092.1	2.01269	6.54221e-06	TMEM233	1.2488	0.0120249	TUBA1A	1.15674	2.46039e-45	GTF2IRD2B	1.12177	1.35209e-09
COL6A3	1.62857	0.000538432	KLF8	2.00578	1.4225e-07	C16orf71	1.24687	0.00818997	BTBD8	1.15661	7.99415e-13	FCHSD1	1.12131	5.34537e-23
TLR2	1.62673	1.11545e-11	DPP4	2.0032	2.3964e-17	ANXA6	1.2464	6.94766e-79	RAB6B	1.15382	6.87887e-18	GMNC	1.1148	3.63231e-05
PLD5	1.61788	3.49858e-09	TGFBR1	2.00021	2.82378e-105	AC010980.2	1.24564	0.0123116	TBR1	1.15238	1.43052e-18	ZFHX4	1.11403	2.40793e-16
VLDLR	1.61438	2.88876e-13	CSRP1	1.99692	1.64824e-150	PCDHGA10	1.24421	0.000968402	VCAM1	1.15188	0.000913918	CLDN16	1.11313	0.00179241
TUBB2B	1.61437	1.81851e-05	COL12A1	1.99436	6.83923e-106	LHX2	1.24237	0.00419452	EEF1A1P6	1.15052	0.000200893	AC009948.3	1.11207	0.00125526
CPE	1.61411	7.07946e-37	KCNB1	1.99018	8.42075e-15	AC105411.1	1.24204	0.0104724	AP1G2	1.15027	2.66334e-45	AGAP2-AS1	1.10877	5.43562e-11
AC002511.1	1.60982	0.000181282	PREX1	1.98604	1.03994e-43	BATF3	1.24082	0.00013524	CACNA1C	1.14957	4.45993e-06	FAM102B	1.1087	4.10721e-21
CAMK1D	1.60971	9.17315e-20	MARCH3	1.98406	1.51092e-20	GNAI1	1.23989	0.0112242	SEMA4G	1.14942	8.32447e-07	ZNF277	1.10739	3.09174e-25
ITM2A	1.60854	0.000642408	P3H1	1.98331	1.20816e-66	HAS2-AS1	1.23961	0.0103887	HSF4	1.14921	2.75588e-07	ANKRD36B	1.10607	3.61068e-11
AC089983.1	1.60846	1.44774e-05	STOM	1.98029	1.56132e-34	CDH13	1.23809	1.9916e-69	CD9	1.14795	3.89285e-09	TARBP1	1.10468	5.53523e-33
RHEX	1.6064	0.000560165	OLFML2A	1.98019	3.85096e-35	AL590428.1	1.23406	0.00623412	AL109918.1	1.14649	2.19873e-09	CD9	1.10311	1.61995e-08
SLFN12L	1.60498	0.000615043	CEP126	1.97739	3.43684e-06	IQSEC2	1.2296	0.000682087	RPL7AP50	1.14549	4.94467e-06	TGFBR3	1.10192	8.11164e-17
NAALADL2	1.60444	0.000740366	ARSJ	1.97701	2.76421e-18	LTBP4	1.22587	1.01649e-05	CLDN23	1.14378	3.17881e-33	ARHGEF25	1.09989	1.0336e-16
CNRIP1	1.6031	1.76697e-07	PRKG2	1.97408	1.21887e-06	MAN1A1	1.2254	0.00637002	NFASC	1.14323	1.68887e-05	IGLON5	1.09782	0.0019615
IFIH1	1.60286	2.20658e-52	ZNF546	1.97388	7.07293e-08	CD163L1	1.22435	0.0143223	CTSF	1.14231	2.03594e-30	GNPTAB	1.09606	1.31518e-25
DPY19L2P2	1.60175	2.07645e-16	GNAI1	1.96932	1.06237e-05	HOXC9	1.22327	0.00480801	MIR3609	1.13896	3.51452e-10	MARVELD1	1.09586	3.69709e-26
AC006453.2	1.59891	0.000205539	HOXA3	1.96887	1.33396e-05	APBA2	1.22174	0.00305387	ARL10	1.13776	5.50213e-17	EIF4BP3	1.0957	1.37272e-05
ZEB1	1.59294	1.79676e-57	MFAP5	1.9671	4.05555e-06	AC003973.3	1.21979	1.10281e-06	GABRA3	1.13762	0.000277826	CROCCP3	1.09492	3.00717e-07
AL590705.3	1.59141	0.000764386	AC234775.3	1.9661	1.23685e-05	PTPRM	1.21837	3.00007e-63	RASA4CP	1.13713	0.00124389	SEC31B	1.09436	1.2832e-11
TMEM229B	1.59111	0.000205088	TP53I11	1.96244	4.00233e-23	GDNF	1.21782	1.23455e-17	EFNA1	1.13367	1.43882e-26	ZBTB20	1.09433	6.62347e-12
SFRP2	1.58991	0.000770061	HLA-DMB	1.96164	3.49203e-07	MAP1A	1.21328	2.4791e-05	FOSB	1.13283	6.21672e-07	TBR1	1.09389	6.99811e-17
SAMD9	1.58915	1.19015e-75	PCBP3	1.95941	3.27652e-07	RRAGD	1.21283	6.83116e-05	SLC44A3	1.13262	0.000229326	SH3PXD2B	1.09332	2.50721e-42
FAT4	1.58732	4.38241e-25	GYG2	1.95883	1.01252e-07	STON1	1.20895	0.00307357	NABP1	1.13	1.67953e-05	VPS41	1.09284	1.29626e-37
WIPF1	1.58534	8.78531e-06	NTF3	1.95646	9.67095e-08	ERICH3	1.20887	0.00252162	AC018755.3	1.1298	0.000959854	SNX10	1.09146	7.21928e-12
DHX58	1.58294	4.94706e-11	TMEM233	1.95606	1.23089e-05	IL11	1.20861	3.76853e-07	FMO5	1.1275	7.68047e-09	AL139089.1	1.08984	0.000541498
APOL3	1.58262	1.02271e-05	AFF3	1.95248	4.51993e-13	PAQR8	1.20667	6.73721e-06	TRAM1L1	1.12725	3.90312e-07	RALGPS1	1.08945	1.15572e-08
APCDD1L-DT	1.58237	1.00594e-07	MATN1	1.94637	2.6933e-06	ZNF334	1.20663	3.61579e-14	RSRP1	1.12714	9.51206e-31	ARHGAP32	1.08929	2.71659e-27
DPY19L2P1	1.58139	3.85598e-12	NAP1L5	1.94517	7.93835e-09	MAGI2-AS3	1.20644	2.19306e-32	PLXNA3	1.12622	4.54775e-21	SOCS1	1.08866	0.00149522
RASGEF1B	1.57561	3.02021e-06	GNG2	1.94488	1.64595e-05	BRINP1	1.20436	0.0161688	AC006449.5	1.12407	2.99421e-05	KRBA2	1.08741	9.77335e-05
AC012313.2	1.57558	4.92589e-05	CD55	1.94375	2.38979e-150	FIBCD1	1.20097	2.10169e-11	ELOVL3	1.12387	0.000132809	MT-TI	1.08734	0.00237824
AC068587.4	1.57159	0.000553784	HTRA1	1.94258	6.46803e-27	CD14	1.20073	0.0161174	KCNJ2	1.12302	0.000150565	GLRB	1.08614	1.70483e-19
CYP1B1	1.57076	2.88755e-52	MAP1LC3A	1.94135	1.47094e-05	IL31RA	1.2003	0.00477707	LPIN3	1.1225	1.59721e-26	ZNF528	1.08488	3.21275e-05
APOL6	1.57073	1.78838e-65	AC027559.1	1.94052	1.6788e-05	ATP10D	1.19405	9.57114e-36	PRMT2	1.12029	1.78757e-58	JRK	1.08304	1.2662e-30
SULF2	1.56748	9.77059e-15	LUARIS	1.94011	2.2258e-08	BGN	1.1906	3.11596e-07	PLCL2	1.12022	1.83861e-10	SEMA5A	1.08231	3.92768e-06
INHBB	1.56546	4.46194e-09	KLHDC1	1.93435	1.6763e-06	SHISAL1	1.19014	0.00685173	PDE5A	1.11942	0.0012722	PCDHA12	1.08201	1.83092e-05
GLYATL1	1.56478	0.00102671	PLEKHG4	1.92963	5.92654e-06	ATP8B2	1.18927	6.41694e-27	ERAP2	1.11494	0.000365656	Z83843.1	1.08122	1.20056e-06
ACTBL2	1.55936	3.78311e-06	IL11	1.92745	1.39342e-14	SIGLEC15	1.18854	0.00252364	ZFP14	1.11492	9.97213e-23	CC2D2A	1.08102	3.11451e-55
GBP2	1.55591	5.70766e-17	SYCP2	1.92175	5.87635e-06	MIR1-1HG-AS1	1.18468	0.0152885	CTDSPL	1.1145	6.74872e-44	CUL7	1.08067	1.98464e-45
RNF157	1.55431	0.000446883	SLC46A3	1.9217	4.0838e-06	PPME1	1.18148	1.36259e-76	SYNGR1	1.11263	4.82824e-10	SP110	1.08041	2.15131e-08
COL15A1	1.55352	0.000405271	KCNK2	1.92158	1.53223e-05	FGD1	1.17992	2.3525e-07	CEP162	1.11103	3.56365e-12	JAZF1	1.07817	0.00118422
IL1RAP	1.55246	3.17928e-24	EDIL3	1.91953	7.99305e-134	SOCS2-AS1	1.17971	0.0169758	JRK	1.11066	3.88762e-32	TDRD7	1.07725	2.57383e-09
HKDC1	1.5432	0.000166743	MAP1B	1.9185	6.30127e-157	KIAA1614	1.17916	0.00610284	SMAD3	1.11049	4.74451e-23	C14orf132	1.07672	0.00151167
HLA-F	1.54295	1.4984e-27	C1QTNF1	1.91797	4.0572e-15	COL1A1	1.17877	5.6168e-06	KLHL36	1.10926	1.4363e-34	COL23A1	1.07648	1.14657e-07
C2orf72	1.53647	0.000659106	TSPAN13	1.91635	5.74652e-32	KCND2	1.1764	0.01638	FAM102B	1.10868	5.19411e-21	TRIM21	1.07482	5.46561e-18
DIRAS1	1.53531	5.38346e-06	BIRC3	1.91563	3.84802e-40	AP001107.5	1.17573	0.0101295	ZBED8	1.10762	1.11768e-14	GRIK2	1.0741	1.31329e-06
EDIL3	1.53439	7.28416e-85	NGFR	1.91516	2.43599e-06	SLC7A2	1.17524	4.07167e-08	ABHD11-AS1	1.10671	0.00056504	PSD	1.07166	2.32366e-06
SAMD11	1.53282	1.51223e-09	HEYL	1.91452	2.84832e-10	ZBTB20	1.17484	1.13492e-13	PCDHB10	1.10613	1.88754e-07	RAPGEF4	1.0716	9.04931e-12
ITGA5	1.53134	8.31696e-09	ITGA1	1.91333	8.64886e-35	APCDD1L	1.16947	1.11284e-07	ONECUT2	1.10551	0.00180105	NOVA2	1.07155	0.000104827
VWA2	1.52823	0.00142991	DNAJB4	1.91217	1.59615e-48	FAM114A1	1.16581	2.03604e-73	BATF2	1.10536	0.000338778	IGBP1	1.06943	7.33944e-50
LIMA1	1.5243	2.0991e-58	LTBP1	1.91093	8.71119e-17	DDN	1.16236	0.00414224	TMEM25	1.10332	2.47957e-25	HSPA1A	1.06794	0.00220299
COL8A2	1.52428	0.00040869	PALM2	1.91074	6.03521e-06	SLC4A4	1.16212	3.20077e-28	SSH3	1.10287	3.87161e-07	ATG16L2	1.06787	1.80653e-19
B2M	1.52412	1.39575e-88	GRB10	1.90925	1.69924e-32	AC012617.1	1.16187	0.0217726	SNHG18	1.10274	0.000978791	AC068522.1	1.06784	0.00295421
CWH43	1.52335	1.2073e-06	LOX	1.90905	1.09889e-63	OGFRL1	1.15799	3.98201e-40	RPL7AP6	1.10035	4.4926e-58	LINC00870	1.06687	0.00246594
CCM2L	1.52199	0.0014467	LINC01776	1.90903	2.48834e-05	DLGAP1	1.15643	0.00892612	ABCA13	1.10011	1.92453e-07	SLC16A7	1.06664	0.00240781
SH3TC1	1.51967	0.00114071	FAM133A	1.90877	1.63603e-05	LINC00707	1.15511	2.01596e-07	AC007637.1	1.09905	0.000328671	CLUL1	1.06653	2.65497e-05
VEGFC	1.51875	1.13582e-08	JAM3	1.90377	8.68853e-06	CTHRC1	1.15476	1.4542e-21	ZNF540	1.09889	0.00190888	NOXA1	1.0665	2.6975e-07
ANOS1	1.51554	0.000475301	PRRX2	1.90328	1.44276e-06	SMIM10	1.15342	7.87131e-15	TMEM150C	1.09779	1.74862e-07	BTN3A3	1.06649	0.000766566
SLC34A2	1.51472	0.000620371	KCNQ3	1.90256	1.05498e-16	DMRTA2	1.15165	9.34235e-05	GPR155	1.09746	5.65735e-12	FHL3	1.06573	9.99691e-20
PSG9	1.5144	0.000445681	SATB1	1.90162	6.40999e-09	FAM107A	1.15031	5.78178e-07	MAP1A	1.09618	3.16606e-38	PCDHA13	1.06502	3.25592e-06
ZNF660	1.51274	1.79053e-05	LURAP1L	1.90149	1.94413e-05	AC241585.1	1.15001	0.0114365	EFNB3	1.09507	6.85198e-10	AC021321.1	1.06446	0.00287453
TPK1	1.509	1.84829e-10	HOPX	1.90037	1.57158e-06	TARSL2	1.14939	1.1427e-31	NAP1L3	1.09438	1.04685e-66	C16orf74	1.0642	1.01453e-08
AL109615.3	1.5088	0.000461251	ADGRB2	1.90027	5.76852e-11	HTRA3	1.14918	0.00161997	MROH1	1.09257	8.34903e-19	DNM1P51	1.06364	0.00269452
AKR1B10	1.50601	0.00140295	NUCB2	1.90011	1.12866e-85	HOTAIRM1	1.14607	0.010137	TPP1	1.09172	2.54094e-06	RNF43	1.06265	0.00275787
PGBD5	1.50299	0.00133681	DPYSL4	1.89961	1.12855e-06	MROH8	1.14483	0.00549344	CEACAM19	1.09119	9.23549e-06	DCHS1	1.06206	0.000193331
GATA2-AS1	1.50146	0.00106259	TMEM45A	1.89957	2.02647e-35	ZEB1	1.14326	1.85048e-38	GNG7	1.09101	2.67182e-06	CABLES2	1.06047	4.26826e-08
RFLNA	1.49516	0.000852934	HLA-DPA1	1.89635	3.62431e-08	SLC4A5	1.14069	0.020054	SLC12A7	1.08954	9.86102e-23	U91328.1	1.05965	0.00138143
OTULINL	1.49458	2.24422e-06	FBN1	1.88761	1.14129e-70	DEPTOR	1.13748	1.82377e-06	LTA4H	1.08948	1.72518e-57	EIF3E	1.05923	6.85138e-50
MUC1	1.49167	0.001833	SPOCK3	1.88421	1.39278e-05	ADAMTS12	1.13661	4.82106e-41	PLEKHB1	1.0887	0.000622499	RASA3	1.05795	1.70291e-18
LINC01151	1.48991	0.00091307	PSMB9	1.88407	2.295e-59	AP005264.7	1.13649	0.0244313	HSPA8P5	1.08823	8.70276e-05	C1orf216	1.05775	2.06117e-28
LOX	1.48757	3.20327e-38	XAF1	1.88105	3.83106e-31	ASPHD1	1.13586	2.11645e-05	RNF175	1.08801	0.000262502	CTSH	1.0564	2.73261e-09
CHSY3	1.48461	0.00201922	FGFR1	1.8777	1.83652e-29	FPR1	1.13555	0.0256349	CYP26A1	1.08736	9.90568e-05	TUBA1A	1.05371	1.04644e-37
COL6A1	1.48389	5.13328e-19	SLC4A4	1.87748	3.22571e-59	FAM155A	1.13363	0.0226381	DRC3	1.08666	0.000127595	SPOCD1	1.05328	6.83581e-09
HIF1A-AS2	1.47969	0.00140705	DYRK3	1.87673	1.32756e-20	GPSM1	1.13345	3.7864e-07	PSD	1.08596	1.748e-06	MAGED4B	1.05223	0.00284569
SMC1B	1.47702	6.42722e-16	LMOD1	1.87659	3.87214e-06	GXYLT2	1.13302	3.99901e-07	SEMA4D	1.08575	1.14652e-11	CLDN23	1.05089	3.56006e-28
LDLRAD4	1.47699	1.16477e-06	DLGAP1	1.87465	7.56195e-06	MYO5A	1.12937	7.58442e-11	EHBP1L1	1.08557	9.63203e-28	ZNF540	1.05052	0.00331262
SP140	1.47674	0.000785791	TIMP4	1.87065	1.52141e-06	CMAHP	1.12803	0.0132915	L3MBTL1	1.08396	8.25745e-24	PLXND1	1.0502	7.48654e-25
PROM1	1.47332	1.76296e-05	TCEAL9	1.86707	7.99212e-76	GALNT15	1.12758	0.00570835	FKBP7	1.08374	3.06274e-07	PABPC5	1.04963	1.16769e-10
ETV7	1.46832	0.00237627	AC245297.1	1.86402	7.38963e-06	ADGRE1	1.12532	0.00999191	IMPG2	1.08319	0.00104394	CMBL	1.04856	8.33859e-33
DTX3L	1.46642	3.74592e-80	MROH8	1.86349	4.25152e-06	AC120114.2	1.12449	0.00460801	PDZD4	1.08235	4.86474e-10	AL590708.1	1.04744	0.00360873
GDF15	1.46604	0.00104467	CDH2	1.8588	1.38788e-141	ZNF618	1.12399	8.8845e-12	SLC39A10	1.08233	4.75775e-43	ZNF112	1.04657	9.78391e-15
DEPTOR	1.46041	6.80232e-08	CAPN5	1.85784	3.11253e-19	KCTD8	1.12362	0.000680032	PLXND1	1.08215	2.55857e-26	PCDHGA11	1.04644	0.000612156
MAGI2	1.45862	6.84308e-05	RARRES3	1.85643	2.68394e-06	FEZF1-AS1	1.12289	1.02001e-08	TLL2	1.08086	0.00106108	OLFM3	1.04609	1.68862e-06
POPDC3	1.45775	1.0088e-10	RAD21L1	1.85622	4.32805e-05	KCNE3	1.12251	0.02598	IGDCC4	1.08026	2.21559e-14	DHX58	1.04547	0.000225393
RASGRF2	1.45653	0.00219969	CREB3L1	1.85163	6.44293e-10	P3H1	1.12223	1.5718e-25	PCDHA12	1.08019	1.96568e-05	KLHL36	1.04401	9.91514e-31
THBD	1.454	4.70724e-23	KIRREL3	1.84667	6.24482e-09	NCAM2	1.12217	0.0220549	LAMA5	1.07983	6.76425e-24	RPL23	1.0437	8.98518e-29
RASGEF1A	1.45232	0.000491858	ITGA5	1.8435	7.64923e-13	DCUN1D3	1.12017	1.67348e-10	HSPA1A	1.07983	0.00186683	FBXL2	1.043	1.54827e-21
FOXF2	1.45068	1.43078e-10	SHOX2	1.84307	1.98022e-46	HAND2	1.11571	0.000262476	PRSS30P	1.07967	1.58562e-12	BTBD8	1.04098	1.48252e-10
PCDHAC1	1.44934	0.00168068	ARHGAP24	1.83214	5.79832e-05	AP002478.1	1.11377	0.0217726	RAB11FIP4	1.07967	2.16645e-26	PAQR8	1.04086	9.01418e-06
SLPI	1.44874	0.00281154	TMEM169	1.82852	5.58547e-05	MCC	1.1124	0.00114458	RAPGEF4	1.07826	7.93363e-12	SALL2	1.03979	3.3154e-13
SLFN13	1.4468	1.91393e-05	CD163L1	1.82783	4.64311e-05	AL133346.1	1.11215	0.0297061	ST3GAL6	1.0781	0.000515909	PQLC3	1.03979	3.54792e-14
SLC22A15	1.44511	4.13526e-06	ATP10D	1.82188	5.55107e-73	CFAP69	1.11171	0.00307518	LRRN2	1.07722	0.000767714	VANGL2	1.03955	5.2789e-11
LANCL3	1.44492	0.00179501	SPTA1	1.8197	1.76198e-05	TENM3	1.11162	2.64293e-16	LRAT	1.07699	3.41516e-05	RPL23AP74	1.03829	0.00114892
TCP11L2	1.44465	1.93658e-05	ECM1	1.81537	3.19527e-06	USP44	1.11041	2.82118e-05	DLEC1	1.07642	0.00253599	AC106820.3	1.03673	0.00306013
CTSL	1.44359	1.31216e-45	FGF2	1.8145	3.07446e-43	LINC00882	1.10864	0.0299569	CCDC115	1.07602	2.19334e-30	ZNF880	1.03579	3.32779e-10
LINC00888	1.44177	2.00959e-05	VWA5A	1.81354	2.21575e-06	CREB3L2	1.10818	7.21758e-13	AC009041.4	1.07558	0.00226592	ARRDC3	1.03543	2.62114e-27
TRHDE-AS1	1.43867	0.000949941	SUN3	1.81296	6.84947e-05	GLT8D2	1.10755	8.11951e-06	ARHGAP32	1.07498	2.10329e-26	UST	1.03464	7.98921e-21
CAPN5	1.43422	2.10319e-11	STXBP1	1.81224	5.50885e-11	TRIM58	1.10715	1.27808e-11	PLA2G15	1.07394	7.75702e-14	HGSNAT	1.03442	1.39836e-28
PRAME	1.43213	4.80089e-22	PTPRM	1.81188	2.73246e-123	SHF	1.10652	0.0252641	LPCAT4	1.07376	1.28593e-15	RFTN2	1.03262	0.0026881
SLC16A14	1.43193	0.00273701	NXPE3	1.80834	1.0705e-37	PANX2	1.10272	0.0172654	JAZF1	1.07335	0.00123704	F2R	1.03238	4.22853e-08
COL6A2	1.43168	9.69995e-24	CRHBP	1.80763	1.96345e-05	LINC00839	1.10197	1.56448e-14	VSIG10L	1.07327	1.75959e-09	MIR3609	1.03167	1.68786e-08
MUC4	1.4272	6.03635e-09	MAGEH1	1.80659	2.30241e-32	QPCT	1.10159	0.00117391	CCDC183	1.07192	0.000641977	PCDHB10	1.03092	1.3495e-06
RAD21L1	1.42434	0.00328148	AC105411.1	1.80572	7.00806e-05	TNFRSF1B	1.10133	0.0310586	TARBP1	1.07097	5.17793e-31	TIMP2	1.03073	2.66021e-12
SLC30A4	1.42229	1.13158e-08	LTBP4	1.80471	1.43848e-10	AC009902.2	1.09936	0.0188528	AL591926.5	1.07094	0.00243084	ZNF792	1.02956	4.08001e-16
ITGB2	1.42115	0.000993604	EDA2R	1.80427	6.5558e-05	TMEM263	1.09931	1.54873e-58	ECEL1	1.07091	5.32584e-14	WDR93	1.02927	0.00431498
CXCL5	1.42029	0.0026679	ETV1	1.80056	4.07047e-18	TBC1D16	1.09867	3.07428e-19	SEC31B	1.07079	4.28219e-11	RHEBP1	1.02855	0.00279216
TMSB15A	1.41963	0.00209593	RBM24	1.80002	1.17943e-20	ME1	1.09843	8.46225e-18	VPS41	1.06993	5.4534e-36	LAMA5	1.02845	9.3947e-22
IFITM3	1.41952	6.20406e-74	TWIST1	1.79462	6.06815e-24	AC004057.1	1.09824	0.0109981	KIF25	1.06949	0.00235495	SBK1	1.02807	2.73642e-05
HIPK2	1.41926	3.8935e-33	HOXA-AS2	1.79445	3.82877e-05	PDK4	1.09805	0.000976611	SPACA6P-AS	1.06893	0.00156598	TMEM25	1.02709	4.35594e-22
CSRP3	1.41816	0.00283057	ULBP1	1.79193	1.35981e-06	PPARG	1.09776	1.4871e-23	VN1R108P	1.06787	0.00149017	AC008105.1	1.02569	0.00366657
ADCYAP1	1.41724	0.000943965	TBXAS1	1.79098	8.74865e-05	AK5	1.09716	1.96938e-07	DOPEY1	1.06786	4.18984e-26	MRAP2	1.0239	5.45216e-08
SH3GL3	1.4152	2.35894e-09	FAM107A	1.78926	4.7244e-13	ZFPM2	1.0971	0.0325604	AC000089.1	1.06769	8.1209e-11	AC239868.3	1.02368	0.00297126
KIF21B	1.41189	0.00014474	CPEB4	1.78675	7.7374e-49	LINC01410	1.09703	0.00282034	SHANK3	1.06602	3.93151e-16	AC128689.1	1.02311	5.90353e-07
GAB3	1.41095	0.000810891	PPM1K	1.78443	1.76279e-22	CREB5	1.09625	5.46786e-16	YPEL1	1.06555	7.81375e-05	DNAJB4	1.02298	7.73054e-15
COL1A1	1.41037	4.90692e-08	MMP16	1.78193	1.36668e-14	NNMT	1.095	8.52895e-43	DNAJB4	1.0655	5.5016e-16	AC126615.1	1.02181	0.000111921
EBF4	1.41024	0.000783741	STON1	1.78058	1.08476e-05	INA	1.09476	1.22103e-10	SEC14L2	1.06529	5.61201e-06	GALNT13	1.02136	7.70289e-26
LINC00654	1.40747	1.97072e-06	TMCC1-AS1	1.77621	5.28571e-10	TMEM246	1.09099	9.05606e-09	C14orf132	1.0648	0.00169568	TBX1	1.02099	4.40133e-05
BAALC	1.4069	0.00374518	MAPK8IP2	1.77362	2.71019e-05	TUBA1A	1.08928	0.00930688	EPHA8	1.06358	8.95736e-08	SLC13A3	1.02087	6.04623e-07
TBC1D16	1.40471	2.16236e-21	SNAPC1	1.77316	3.00254e-82	PIK3CD	1.08799	3.95833e-26	KIRREL1	1.06197	1.70046e-36	MAPK13	1.02051	0.00472824
SMIM10	1.39885	1.1761e-16	PIR	1.77144	7.06836e-07	CKAP4	1.08704	1.78813e-22	USP30	1.06071	1.60449e-18	RASGEF1C	1.01989	0.000374761
FAM69A	1.39699	1.69961e-05	KLF17	1.76838	3.13717e-05	CCNYL2	1.08442	0.00896548	GVQW3	1.05974	1.01465e-05	KCNK15-AS1	1.01934	0.00377552
NAV3	1.39288	0.00230441	PAQR5	1.76451	2.00454e-13	CSRP2	1.08396	2.46915e-14	TRIM21	1.05957	2.3361e-17	LINC00894	1.01927	8.39092e-05
ADRA2B	1.39283	0.00265431	AP000695.2	1.76342	1.05981e-07	PIR	1.08179	0.00304131	C3orf52	1.05895	0.000369969	AC007066.1	1.01911	0.00479674
DPYD	1.39243	3.39547e-35	SACS	1.76248	2.77377e-173	BTG4	1.08055	0.0152669	TIMP2	1.05806	7.33237e-13	CELF5	1.01896	1.1879e-07
ANXA6	1.38727	9.78599e-78	RIPOR2	1.75724	7.045e-05	RAB43P1	1.07989	0.005714	FAM124A	1.05562	0.00169636	OR7E7P	1.0189	0.00319578
DMD	1.38362	4.21614e-15	HMGN5	1.75456	9.3884e-05	GPX3	1.07978	1.41519e-18	SLITRK5	1.05521	1.38702e-15	RNASET2	1.01847	2.1973e-16
CYP2J2	1.38289	0.000158639	KYNU	1.7534	3.2468e-05	CEBPD	1.0797	4.66104e-05	SNX10	1.05519	4.60424e-11	PGAP1	1.01793	2.23988e-19
MPP1	1.38262	5.46263e-09	SYT11	1.75219	1.37947e-18	AL161729.2	1.07712	0.0318224	FBXO25	1.05452	1.70517e-10	GPRIN3	1.01777	4.98545e-08
ALPL	1.38134	0.00412452	GDF6	1.75102	2.84481e-08	DRAXIN	1.07537	0.0263305	RPL5P30	1.05381	0.00271103	RPL5P30	1.01773	0.00408309
IRX3	1.37924	3.13857e-08	PRDM5	1.74361	3.24958e-09	TBX2	1.07475	0.0221605	ZFHX4	1.05364	1.3538e-14	SERPING1	1.01721	1.82442e-12
COL26A1	1.37874	0.00278459	SLC16A6	1.7432	2.30664e-10	MIP	1.07415	0.036476	MANEA	1.05209	2.34592e-13	ELK3	1.01676	2.54727e-17
NRIP3	1.3768	9.51388e-24	RGL1	1.74232	1.23562e-10	ZNF546	1.07366	0.00303362	RARB	1.05101	1.00797e-10	GPLD1	1.0159	5.03338e-09
LINC01776	1.37638	0.00475445	SQSTM1	1.73835	7.44957e-213	TGFBR1	1.0727	4.62471e-34	CTSH	1.05058	3.65927e-09	MYADM	1.01398	4.45527e-14
PCDH18	1.37558	9.41729e-05	PKDCC	1.7323	0.000129237	ZNF542P	1.07202	1.27298e-34	TENM4	1.0504	0.00242493	NEIL1	1.01361	4.32325e-20
GSTA4	1.37496	0.000115423	UAP1L1	1.73183	1.64991e-08	TRIM16L	1.06764	2.27895e-11	SLC2A13	1.05036	5.6166e-20	ERVK13-1	1.01346	5.49513e-11
BIRC2	1.37388	1.78567e-52	KIAA1614	1.72807	3.97366e-05	SERPINE2	1.06751	2.35149e-13	CACNB3	1.05032	2.22895e-14	EYA1	1.0128	1.10027e-12
GPRIN2	1.37154	0.000942875	ALDH1L2	1.72803	1.6229e-49	NCR3LG1	1.0671	1.78339e-05	CYS1	1.05005	4.0581e-11	FLVCR2	1.01271	1.50906e-06
EFNB2	1.36984	0.00179868	MSR1	1.72797	0.000136671	SPATA17	1.06431	0.0294893	VANGL2	1.04991	3.62843e-11	DDX17	1.01208	5.01881e-42
WT1	1.36898	0.00231898	ATP2B2	1.72486	0.000149395	ZNF208	1.06415	2.04684e-05	AL135999.1	1.0499	1.97319e-11	RPS25	1.01195	3.86043e-31
IRAK3	1.36772	5.12795e-14	FRMPD3	1.72261	0.000158542	VPS35L	1.06244	1.20598e-13	HHAT	1.04916	4.84148e-12	NPC2	1.01184	3.62164e-24
LINC00842	1.36726	0.00116661	AC108463.1	1.71764	6.62364e-07	DLGAP1-AS2	1.06104	0.000490859	ANKRD36B	1.04889	4.34426e-10	TMC6	1.01034	2.31406e-09
GALNT15	1.36705	0.00208348	GPR155	1.7176	1.19102e-13	LINC00944	1.06033	0.023985	PCDHGA6	1.04787	1.24634e-05	SLC30A4	1.00954	8.43193e-33
KLK10	1.36505	0.000321852	GABRQ	1.71618	5.54504e-05	PALM2	1.05898	0.0184197	NEIL1	1.04713	2.55557e-21	DDX60	1.00902	7.63056e-11
SUN3	1.36458	0.00515582	FTH1P7	1.71158	7.04895e-06	PCDHGC3	1.05827	0.000125391	TMEM44	1.0465	7.37776e-14	L3MBTL1	1.00846	9.17235e-21
PDZK1IP1	1.36176	0.00121109	DNAJB13	1.70898	3.32793e-05	RARRES2	1.05789	6.18e-28	CPE	1.04603	8.23827e-56	AL591895.1	1.00846	0.00414081
TRANK1	1.36154	4.3188e-10	PSD	1.70839	0.000184617	KCNJ5	1.05606	0.041329	MAPK11	1.04584	1.13118e-11	AC127496.7	1.00813	0.000117588
SLC47A1	1.36146	0.0041421	IL21R	1.70782	0.000165898	AL157702.2	1.05595	0.0409873	EHMT2	1.0458	1.32482e-39	ZMIZ1-AS1	1.00799	0.004894
SLFN5	1.36035	8.76909e-40	SLC7A11	1.70606	5.13084e-68	GRIN2D	1.05403	0.032726	NPC2	1.04561	1.0263e-25	PARD6G	1.00794	6.12272e-13
STXBP6	1.35963	0.00437645	TRIM58	1.70583	3.92279e-24	COL24A1	1.05252	0.0424324	PNMA2	1.04528	4.97737e-38	KIF25-AS1	1.00752	7.62538e-05
AC027559.1	1.35755	0.00535237	KIAA1324	1.70505	0.000198612	RCN3	1.05086	0.00136603	S100A4	1.04454	2.66334e-21	SNN	1.00657	3.38105e-16
MGARP	1.35654	0.00441666	ADAM23	1.69981	0.000195334	SRPX	1.04841	0.0435416	ABRAXAS1	1.04441	1.04814e-17	AP001636.3	1.00602	0.00542478
ABCA5	1.35643	0.00164417	RRAGD	1.69857	4.88398e-08	AEBP1	1.04702	0.00412864	AC004877.1	1.04427	0.0035537	RORA	1.00581	0.000338804
PRRX2	1.35611	0.00137218	CCDC110	1.69643	9.81109e-12	MAGI2	1.04673	0.00118119	PCDHGB9P	1.04333	0.0024835	SEMA4D	1.00545	3.71359e-10
CACNG8	1.3532	0.00431077	PRAME	1.69596	2.7857e-31	ERO1B	1.04595	0.00193899	LTBP1	1.04287	2.48492e-29	PCDHGC4	1.00323	0.0052583
HLA-B	1.35271	7.99723e-99	TBC1D8B	1.69424	2.02587e-05	AC141928.1	1.04488	0.044093	FAM210B	1.04246	7.82412e-27	C1orf21	1.00316	1.00597e-15
RBM24	1.35253	1.30372e-11	AP002884.1	1.69306	2.44951e-20	SNED1	1.04468	0.0110969	ADORA1	1.04153	0.000345591	RARB	1.00314	6.9514e-10
FGF5	1.35213	7.87215e-29	GULP1	1.69129	4.84847e-05	LUARIS	1.04458	0.00213714	LPAR2	1.04149	0.000519975	SLITRK5	1.00289	3.35121e-14
LPAR4	1.35173	1.09143e-07	ASTN2	1.68974	3.48893e-10	SATB2	1.0444	1.10504e-07	FZD1	1.04053	4.45877e-21	LPCAT4	1.00242	9.25028e-14
MCTP1	1.34777	2.14382e-06	AC092807.3	1.68912	2.86165e-17	JAM3	1.04399	0.0231162	SCN5A	1.04023	0.000246827	ABCA13	1.00237	2.49607e-06
KCNG1	1.34619	7.51743e-07	C1orf21	1.68869	5.52462e-05	STXBP1	1.04212	0.00017035	JCAD	1.03997	0.000467086	SLC44A1	1.00189	3.30708e-46
ABLIM2	1.34619	0.0022882	BEX1	1.68798	0.000238114	CAMK1	1.04144	1.16643e-05	FAM66B	1.03943	0.000208536	RPS3AP5	1.00155	0.000607332
RNASEL	1.34583	4.0015e-10	APLP1	1.68463	4.45028e-09	EPHB1	1.04098	0.000807635	SALL1	1.03896	0.000482715	CNIH2	1.00136	0.00190285
RF00432	1.3454	0.00541009	PPME1	1.68406	3.31533e-144	AC009720.1	1.04059	0.0251674	DSG2	1.03871	3.04315e-23	NSG1	1.00117	0.00038023
ACTA1	1.34286	0.00419605	TRIM6	1.68372	1.36036e-14	COL27A1	1.04057	2.29661e-10	ZC3H12B	1.03871	5.90248e-08	MVP	1.00018	2.8313e-23
SSBP2	1.3419	0.00378355	LINC00882	1.67725	0.000259756	CTSW	1.04047	0.0427296	BDH2	1.03858	6.10934e-18	CALCOCO2	-1.00062	1.41843e-51
EIF5A2	1.34132	0.00223038	PRDM16	1.67676	0.000266514	ATP2B1	1.0403	4.63792e-50	HS1BP3	1.03713	1.40128e-18	ARL4D	-1.00109	3.04424e-07
TLR3	1.34129	3.61763e-07	MPP4	1.67149	0.000277661	AC010719.1	1.03928	0.0454251	CROT	1.03623	1.34442e-12	CCAR1	-1.00271	5.25154e-44
GNG11	1.34122	1.06864e-07	HEG1	1.67142	4.03529e-56	VASN	1.03734	1.87932e-05	FGG	1.03589	1.82179e-09	PDRG1	-1.00299	6.1898e-25
ALOX5	1.33766	0.00508581	DENND2A	1.67039	2.36572e-21	ADM	1.03519	1.22754e-05	AGGF1P2	1.03544	0.00365358	AC012435.1	-1.00338	0.00505239
STS	1.33727	1.56451e-18	RAB31	1.66984	6.51117e-85	FAM69A	1.0351	0.000202876	KIF26A	1.03488	2.33199e-05	YRDC	-1.00384	3.13256e-32
JAG1	1.33566	6.78577e-31	FPR1	1.66947	0.000243145	PI4KAP1	1.03348	0.00216715	EFCAB1	1.03389	7.92018e-05	RAB43	-1.00885	5.7009e-05
GABRE	1.33463	7.61939e-14	TTC28	1.66761	1.03834e-29	CPEB1	1.0329	2.06218e-05	MGAT4C	1.0332	1.57755e-06	MESTP1	-1.00923	0.00231656
SOD2	1.33456	2.05371e-39	GSTM4	1.66747	9.90027e-08	ASTN2	1.0324	0.000104708	DENND3	1.03233	5.25877e-07	TUFT1	-1.00964	2.06901e-36
BDKRB2	1.33445	0.00565327	AC060814.3	1.66724	0.000236356	GPR155	1.03112	2.27867e-06	TMOD2	1.03144	3.3744e-21	NCAN	-1.00971	0.00518436
DEPP1	1.33276	1.90146e-10	GREB1L	1.66661	6.92508e-24	FKBP11	1.02957	8.72334e-05	ZBTB20	1.03096	1.44265e-10	GFOD1	-1.00984	1.87616e-23
FXYD3	1.33128	0.00676485	NID1	1.66607	6.76858e-16	NEAT1	1.02874	7.71555e-22	ARRDC3	1.03053	5.36559e-27	RAPH1	-1.01027	1.04124e-16
SNHG18	1.32981	0.00595804	KCNE3	1.66444	0.000197999	RIMKLB	1.02854	9.02907e-12	FAM78B	1.03053	0.000963402	ISG15	-1.01142	1.89103e-10
GPRC5C	1.32976	1.99483e-05	AL136961.1	1.66303	0.000305739	ULBP1	1.02741	0.00803498	C1orf21	1.03013	1.88531e-16	RNASEH1	-1.01206	8.08601e-39
GOLGA8H	1.32661	0.00680525	TMSB15A	1.66265	0.000152214	LAPTM5	1.0262	0.0426531	LCN12	1.02944	0.000436403	EIF4EBP1	-1.01363	4.96649e-28
NPTX2	1.32514	0.00712447	CCDC40	1.66198	0.000256651	AMDHD1	1.02607	0.032822	SP110	1.02826	1.23992e-07	NLRP9	-1.01389	0.00397874
AC100872.1	1.32498	0.00403687	OAS2	1.65843	6.69716e-31	TMEM45A	1.02327	5.81877e-13	SNN	1.02739	9.0638e-17	AGER	-1.01543	3.11827e-05
CEP126	1.32201	0.00427559	ARMCX1	1.65838	1.16615e-29	DIRAS1	1.0223	0.000678408	KCNK15-AS1	1.02724	0.00336769	AC078819.1	-1.01561	1.108e-06
MLPH	1.32196	2.30738e-09	PDE1A	1.65675	2.62841e-05	PLTP	1.02177	3.67432e-05	SP140L	1.02687	0.00144082	LINC00624	-1.01589	0.00160694
CPEB4	1.31644	3.45681e-26	FLG	1.6567	0.000116228	FAM124A	1.02062	0.0474085	TYRP1	1.02667	4.07079e-13	SLC30A1	-1.01627	4.30407e-09
WDR17	1.31585	0.000142835	CKAP4	1.65368	1.41638e-45	MIR193BHG	1.02059	2.0677e-07	ANTXR2	1.02646	6.89864e-05	CDK1	-1.01636	3.83718e-32
AL121757.1	1.31551	0.0066197	SERPINE1	1.65134	8.26443e-86	DUBR	1.01896	6.21284e-05	SYT17	1.0257	0.00198048	AC092368.3	-1.01643	0.00063374
AC004784.1	1.3132	0.00539518	NOV	1.65059	1.90166e-10	PTX3	1.01833	0.0047996	HECW2	1.02546	1.77914e-25	FANCD2	-1.01673	1.05165e-43
VTCN1	1.31073	1.40423e-10	SPARC	1.65042	2.37591e-57	PCDHB14	1.01661	0.0128711	UST	1.023	3.1742e-20	CENPN	-1.01728	3.15029e-26
BATF3	1.31046	0.000528815	DACH1	1.65029	7.33385e-06	NEXN-AS1	1.01558	0.0265521	MAFA	1.0209	0.000464071	GLYCTK	-1.01764	3.46318e-09
FMO4	1.30536	0.00685907	MYLK	1.64851	8.13791e-124	CYBRD1	1.01299	3.66933e-36	GPER1	1.02015	1.03588e-05	TRA2B	-1.01813	1.24778e-72
TNF	1.30461	0.00476869	SERPING1	1.64638	1.01554e-13	TWIST1	1.01296	4.92878e-09	FLVCR2	1.01998	1.31252e-06	MED8	-1.01852	5.38299e-50
COL4A3	1.30417	0.00548752	GSTA4	1.64318	1.43524e-06	SPRY4	1.01253	1.2877e-07	ABTB1	1.01797	0.000225874	LINC00963	-1.01992	1.75406e-32
CCNYL2	1.30257	0.00350925	SMOC1	1.64286	0.000112632	PNMA2	1.00899	1.37529e-33	ZNF862	1.01739	6.64022e-19	ASPM	-1.02028	4.3898e-30
ALDH1L2	1.30253	8.28983e-28	ERG	1.64164	6.93816e-12	DES	1.00785	0.046804	AL031123.2	1.01692	0.00401984	APRT	-1.02319	3.39887e-23
BVES	1.29998	2.39116e-17	GPRASP1	1.64036	5.79216e-14	NPR1	1.00674	3.64333e-05	TSPAN15	1.0169	6.00839e-05	MKX	-1.02396	0.000173929
LAMC3	1.29975	1.0176e-06	CAMK1D	1.63837	8.95791e-21	SYNPO2	1.00583	0.0429811	GTF2IRD2	1.01568	2.87407e-08	CYTIP	-1.0261	0.00224744
SYCE2	1.29863	8.59674e-05	PLAC8	1.63544	1.57236e-25	PKIA	1.00567	4.9764e-06	SGSM1	1.01486	0.00132421	DDX21	-1.02621	5.35616e-48
SHOX2	1.29505	1.27239e-22	ATP6V0A4	1.63345	0.00037622	RASD1	1.00301	0.0462224	ATP2A3	1.01439	0.00282723	AC098934.1	-1.02809	8.66575e-05
PLOD2	1.295	1.99667e-41	GNE	1.63339	1.67569e-25	MAOA	1.00209	0.0408995	BVES	1.0143	2.37914e-15	POLR3K	-1.02859	1.30778e-14
ENPP1	1.29477	1.46285e-11	SNPH	1.62829	1.50438e-07	FAM69B	1.00139	0.0190521	ANKRD20A7P	1.01414	0.00427422	AL365181.3	-1.02864	0.00300179
OPTN	1.29226	1.01288e-71	ADAM33	1.62802	7.8693e-05	PRKACB	1.00135	3.2346e-12	ZNF836	1.01369	0.00025163	ARNTL	-1.02879	1.92903e-09
TNFAIP3	1.29181	2.8695e-08	APOL3	1.62774	3.28948e-06	KCNQ3	-1.00062	1.44192e-07	TBX1	1.01137	5.40671e-05	AC209154.2	-1.02883	2.71861e-06
RAB31	1.29135	2.58653e-50	SGCG	1.62688	0.000309726	RAB3IP	-1.00107	3.08447e-21	CCDC80	1.00812	2.3189e-51	ECT2	-1.02911	3.73257e-32
PCLO	1.29064	1.34528e-07	CHI3L1	1.62565	0.000282106	AC080112.1	-1.00139	0.000525196	PTPRF	1.00755	4.02052e-29	HIST1H2AH	-1.02961	8.34618e-06
PRTFDC1	1.2904	6.47403e-07	PNPLA3	1.62562	0.000232559	ID1	-1.00687	6.82458e-35	AC108676.1	1.00753	5.23584e-06	KIF15	-1.03008	2.75767e-32
PIWIL4	1.29023	0.00906482	ZBTB20	1.62471	1.45788e-22	FAM83H	-1.00751	5.03682e-22	TUBB2A	1.00709	4.16441e-26	KPNA2	-1.0327	6.41915e-73
TMEM86A	1.28974	0.00832164	FTH1P11	1.62453	0.000340649	FZD3	-1.01041	4.77539e-06	BMP5	1.00631	6.3415e-14	MCAM	-1.03285	5.80081e-13
SLC25A43	1.28674	2.67748e-26	THBD	1.62444	3.9167e-29	MRPL15P1	-1.01115	0.0402023	GHDC	1.00527	3.95216e-13	CNR1	-1.03287	0.00141695
ARHGAP21	1.28524	4.9233e-72	MILR1	1.6225	0.000243145	PLLP	-1.01298	0.000489375	EYA1	1.00495	1.93726e-12	CPSF4	-1.03487	5.76295e-31
KIAA1024	1.28523	0.000253481	ADRA2C	1.62185	0.000106137	RIPK4	-1.01334	1.61102e-10	SSPO	1.00389	7.07004e-16	CC2D1A	-1.035	3.60258e-22
AC096537.1	1.28184	0.000500037	ANO5	1.62179	0.000436452	RIMS2	-1.01419	5.21295e-26	DGLUCY	1.00179	6.75016e-28	HIST1H2BG	-1.03563	3.68948e-08
TSPAN13	1.27921	3.51875e-14	PTPRR	1.6191	0.000392572	CDK18	-1.01509	1.63852e-05	SYNC	1.00133	0.000137052	AL162411.1	-1.0366	5.217e-08
CLSTN2	1.27858	0.00725518	STS	1.6184	1.85849e-27	RBMS2	-1.0154	4.5393e-26	CHPF2	1.00129	2.51171e-29	CEP120	-1.03713	1.86218e-30
ACBD5	1.27591	1.83742e-12	GPR88	1.6182	0.000269031	DLG3	-1.01965	6.02921e-37	TCIRG1	1.00087	2.24997e-13	SNX11	-1.03768	8.93688e-33
CSPG4	1.27548	5.63591e-12	AC048341.1	1.6175	2.3534e-25	AC245452.1	-1.02	0.000303604	PBXIP1	1.00021	3.2697e-30	PYGM	-1.03784	0.00274484
MASTL	1.27421	1.11483e-29	ACAN	1.61631	0.000221461	KIF3AP1	-1.02009	0.0414557	BUD23	-1.00049	1.16258e-48	AC105219.1	-1.03805	0.000785359
PAPSS2	1.27381	1.52939e-08	DMRTA2	1.61534	1.25344e-07	MEIS1	-1.0201	2.14099e-27	AC068831.7	-1.00122	3.91832e-05	H2AFZP3	-1.03867	0.00031338
SNPH	1.2729	9.67299e-05	MDK	1.61478	1.5754e-51	GIPC1	-1.02043	2.27166e-24	UCHL5	-1.00148	6.5863e-25	KCNA7	-1.03915	0.00382573
C4orf19	1.27194	3.42141e-09	DACT3	1.6119	0.00027149	RDH13	-1.02062	0.000245013	ST20	-1.00151	6.14845e-05	POC5	-1.03957	2.90646e-14
MAPRE2	1.27093	7.5299e-08	PPFIA4	1.60921	9.39215e-06	C15orf53	-1.02074	0.0354452	U2AF1L4	-1.0024	3.81859e-06	NCAPD2	-1.03966	2.69427e-72
F8	1.2694	3.25909e-06	FLRT2	1.60605	2.90595e-21	CARD14	-1.02136	0.0467549	ORC6	-1.00301	5.38557e-34	HTR2B	-1.03982	0.00349046
KLHL4	1.26888	0.00971449	AC131206.1	1.60562	0.000522452	MAST4-AS1	-1.02148	0.0411754	KRT8P33	-1.00317	0.000458668	RUBCNL	-1.04062	0.000381977
SMAD9	1.26857	5.36021e-17	ENTPD8	1.60482	0.000498536	AC135050.5	-1.02194	0.0146956	HIST1H4C	-1.00317	0.000138282	UBXN11	-1.04085	3.10909e-16
HERC5	1.26712	9.06536e-36	LINC01410	1.60019	1.00685e-05	DTX3L	-1.02218	3.08212e-42	AL391069.2	-1.0037	9.14055e-07	TRIM7	-1.04518	8.59671e-07
AL136981.2	1.26116	0.0104513	MAP3K7CL	1.59978	1.24061e-11	FLRT2	-1.02318	4.05968e-13	AL356414.1	-1.00473	0.00146177	CCDC59	-1.04617	5.70633e-29
PIP4K2A	1.26043	2.73064e-20	AC096537.1	1.59891	4.57611e-06	NOS3	-1.02411	0.0462224	MYLK-AS1	-1.0065	2.61758e-05	SETD7	-1.0471	1.40673e-59
HERC2P7	1.25524	0.0106361	NEK3	1.59801	5.0801e-07	TES	-1.02433	4.46819e-49	CEP120	-1.00665	1.10145e-28	ZNF815P	-1.04744	3.1179e-07
DCLK2	1.25483	2.99425e-05	MYOZ3	1.59783	0.000379009	FCMR	-1.02455	0.0244911	INHBE	-1.00667	3.5791e-49	RHNO1	-1.04753	1.00299e-43
SLC9A4	1.25473	0.00387357	CFH	1.59534	0.000571626	SLIT2	-1.02557	0.000544139	AL022329.1	-1.00745	0.00513743	ZNF165	-1.04934	2.1538e-07
PLEKHG7	1.25387	0.0106008	AL713998.1	1.59532	0.000461752	BIK	-1.0258	0.0491813	AC104986.2	-1.00798	0.00324649	UNC5B	-1.04973	4.60382e-36
IGFBP4	1.25247	6.01689e-45	PDZD2	1.59432	0.000145261	BCL11A	-1.02626	0.0220549	ANLN	-1.00832	1.01961e-34	MAPK6	-1.05021	4.58452e-41
DGAT2	1.25186	0.000221205	GLYATL1	1.59322	0.000572048	TMTC2	-1.02693	8.50219e-06	GNPNAT1	-1.00937	8.39379e-41	PBLD	-1.05095	3.03748e-09
PSMB8-AS1	1.24695	2.61521e-07	MAN1A1	1.59318	0.000241447	KCNC3	-1.02718	0.0439627	ZFP69B	-1.01012	6.69517e-29	AC107959.3	-1.05202	0.0020405
EPHA4	1.24692	0.0111361	TSHR	1.59293	0.000456875	VDR	-1.02755	2.30438e-07	HOXB-AS1	-1.01115	0.00170379	SGTB	-1.05225	2.21748e-37
TGFBI	1.24676	7.96634e-96	AL392172.1	1.59282	0.00013234	SHROOM3	-1.02794	7.39818e-45	HK2	-1.01118	7.22619e-45	AC008915.2	-1.05236	8.9729e-07
PTGER2	1.24511	1.77913e-05	BTN3A3	1.5928	6.59697e-45	IFNLR1	-1.02865	1.22858e-05	CEND1	-1.0132	0.000672524	CDC25A	-1.05401	1.64397e-42
TRIB2	1.24503	1.00419e-08	PLOD2	1.59162	3.87314e-63	RFK	-1.03127	3.69642e-22	TYMS	-1.01397	1.58947e-40	BEST1	-1.05419	8.22899e-14
TCEAL9	1.24501	2.69641e-33	ZNF660	1.59091	3.4975e-06	EFNB2	-1.03146	0.021688	FREM2	-1.01681	8.33135e-55	RRM2	-1.05545	1.21092e-29
DOK6	1.24367	0.00104467	CPEB1-AS1	1.58613	0.000474526	HRK	-1.03148	0.000734392	REEP4	-1.01705	4.9803e-26	NRP2	-1.0572	1.72828e-05
IFNGR1	1.24226	2.63934e-24	AC006453.2	1.58391	0.000165588	PARP14	-1.03228	6.33191e-50	TNNI3	-1.0181	0.00108489	AC091057.1	-1.05733	3.37371e-12
MOXD1	1.24214	1.87755e-10	GRIN2B	1.5834	0.000221782	EPB41L4A-DT	-1.03297	0.0409265	IFRD1	-1.01901	9.65986e-70	MOSPD1	-1.05837	3.86616e-25
GBP5	1.24024	0.00229952	IMPA1	1.5797	9.23345e-27	AL009178.2	-1.03443	0.0178936	TMPOP2	-1.01995	0.000219168	ERN1	-1.05938	4.08044e-50
RADIL	1.23773	0.0129569	BLVRA	1.5792	1.96085e-24	TMEM184A	-1.03516	1.47945e-06	AJUBA	-1.02068	3.1707e-36	AC008014.1	-1.05979	4.78906e-05
FBLN7	1.23702	0.00344088	COLGALT2	1.57816	1.98022e-08	FBLN7	-1.03573	0.0140791	JAG1	-1.021	0.00105492	CDCA5	-1.06235	2.12398e-32
LRRC2	1.23446	0.00157771	AL136981.2	1.57764	0.000618955	AP002800.1	-1.03594	0.0239864	RF00493	-1.02127	0.000180631	IRF1	-1.06271	9.14198e-17
RNF175	1.23428	0.0122428	ZNF711	1.57601	6.52339e-27	MT-TI	-1.03802	0.00284211	ZNF222	-1.02153	6.52515e-13	SERPINE2	-1.06388	0.0016129
KCNJ6	1.2329	2.41014e-06	CTSW	1.57372	0.000450256	TPD52L1	-1.03814	1.93266e-12	TNFRSF10B	-1.02185	2.76209e-76	EFHD1	-1.06434	3.65269e-12
HIP1	1.23098	1.62701e-22	CYLD	1.57258	2.32052e-27	ETV7	-1.03873	0.0456288	BTG1	-1.02189	5.58015e-25	SLC1A5	-1.0648	1.07271e-44
ANKRD18A	1.23073	0.00244047	AL157702.2	1.5724	0.000719175	PLEKHD1	-1.03893	0.0344834	SWI5	-1.02271	4.0708e-16	ENO3	-1.06624	4.29291e-32
LINC02298	1.23038	0.0136238	CSF1	1.57024	2.76379e-27	CSRP3	-1.03931	0.0432129	AC007389.5	-1.02328	0.00400173	HIST1H2AB	-1.06749	5.2381e-08
PNPLA3	1.2298	0.00966372	KIF21B	1.56915	1.16734e-05	PODXL2	-1.04113	0.021838	CITED1	-1.02401	9.60766e-10	CACTIN-AS1	-1.07074	0.00256421
RIMS3	1.22898	2.14426e-06	GJA1	1.5689	0.00026175	ANKRD20A1	-1.04175	0.0257502	SGTB	-1.02554	2.46781e-35	SNTB1	-1.07122	0.000803315
EYA2	1.22747	0.00888503	NEAT1	1.56791	3.00061e-49	AVIL	-1.04254	0.0442969	RASEF	-1.02661	2.66277e-06	HK2	-1.07137	1.68531e-50
SIGLEC15	1.22739	0.00525155	TUBB2B	1.56665	2.22798e-05	C4orf19	-1.04321	2.00726e-07	YRDC	-1.02694	1.75648e-33	CDYL2	-1.07153	0.000987469
GLT8D2	1.22462	2.43815e-05	CST7	1.56302	0.000207372	SLC52A3	-1.0483	0.0206363	RF00003	-1.02786	2.91794e-05	DBF4	-1.07271	1.54785e-35
PLEKHG1	1.22033	0.0143335	RPL41P1	1.56104	6.90832e-06	UBXN10	-1.04864	0.04316	TMEM178B	-1.03008	0.00155769	EBNA1BP2	-1.07372	2.86359e-63
YBX2	1.21685	2.68964e-14	KCNJ5	1.55851	0.000775541	AL590705.3	-1.04895	0.0433225	GPT2	-1.03115	4.63663e-57	GABRG1	-1.07418	0.00236351
CDYL2	1.2168	0.000576684	ICAM1	1.55765	7.04144e-49	TAB3-AS2	-1.05011	0.0416018	LINC00623	-1.0313	2.33608e-08	WWC2	-1.07527	4.21155e-52
IMPA1	1.21648	9.78085e-16	PARVG	1.55753	4.66559e-06	AP001528.2	-1.05211	0.037695	AC006122.2	-1.03162	0.00230765	RASEF	-1.07584	7.27174e-07
ATP2C2	1.21617	0.0124538	HOXC4	1.55682	0.000779954	ATP8A2	-1.0527	3.06196e-08	CCDC152	-1.03252	0.000932041	ITPR1	-1.07636	3.2931e-55
ASS1	1.21565	1.82415e-30	NPR3	1.55628	4.58599e-29	FGD6	-1.05416	1.06362e-27	MPV17L2	-1.0327	8.53336e-17	LINC02575	-1.0767	7.41868e-16
AHNAK2	1.21495	2.43676e-24	DRAM1	1.55467	1.21063e-05	NAPRT	-1.05479	4.82582e-15	TIGAR	-1.03403	1.69771e-32	IFITM3	-1.07701	1.50127e-23
BMP8B	1.21408	4.53254e-12	NDRG1	1.55232	2.80876e-78	CYP4F12	-1.05488	0.0177071	PIGBOS1	-1.03475	2.58467e-10	DAPK1	-1.07844	0.000179903
AMIGO2	1.21388	5.5293e-52	LINC01293	1.55135	0.000650307	ARHGAP29	-1.05714	3.45281e-55	FAM72C	-1.03518	0.00314013	AC125611.4	-1.07854	0.000832997
AC115618.3	1.21134	0.0131916	ITGB2	1.55024	0.000191377	SAMD11	-1.058	1.51539e-05	HNRNPL	-1.03612	3.43427e-80	HIST1H3F	-1.08008	4.07169e-09
SNORA72	1.21091	0.0126366	GDPD5	1.54867	6.82056e-05	MYCL	-1.05941	0.000486222	DAPK1	-1.03768	0.000333298	SIAH3	-1.08262	0.00200817
LDHD	1.20703	0.0151147	KCNJ6	1.54582	6.97292e-10	BEX5	-1.05976	0.0229012	TUFT1	-1.03801	4.55426e-38	BATF3	-1.08457	0.0023746
LIX1L	1.20571	0.000858478	MIR155HG	1.54516	7.59847e-05	HIST1H4F	-1.06092	2.48908e-05	RNASEH1	-1.03852	2.44633e-40	TLX3	-1.08479	3.78698e-11
IGFBPL1	1.20384	0.0154469	LIMS2	1.5414	4.52739e-06	MAP3K21	-1.06163	4.27025e-25	IFI35	-1.03967	1.90211e-13	AL358472.5	-1.0849	0.00185225
COLGALT2	1.20287	4.92693e-05	OSTM1	1.54132	1.1716e-28	TLR2	-1.06195	2.55586e-06	DSC1	-1.03977	0.00371026	SNORD3B-2	-1.0856	3.72274e-06
RGL1	1.20257	2.87125e-05	SLC38A3	1.54099	0.000737172	IFFO2	-1.06217	1.44146e-18	CDC25A	-1.04009	4.19782e-41	GPT2	-1.0857	2.66096e-63
LVRN	1.202	0.0122765	PABPC5	1.5402	2.93968e-05	FHDC1	-1.06232	2.2923e-12	UBALD2	-1.04103	4.77534e-11	U62317.1	-1.08584	0.00010449
RCN3	1.20161	0.000605185	TRANK1	1.53842	4.8371e-13	ADCY3	-1.06346	1.36655e-23	SLC9A3R1	-1.04148	4.8373e-12	SMC4	-1.08654	2.36937e-37
IMPG2	1.20054	0.00900492	STEAP1	1.53646	2.60098e-13	ZNF488	-1.06429	0.00197772	ZCCHC8	-1.04224	7.59851e-49	CD55	-1.08704	1.41383e-45
PTH1R	1.19787	0.0122967	NEK10	1.5362	0.00013804	RNF224	-1.0646	0.0384263	ZNF772	-1.04301	0.00197081	HOXB-AS1	-1.0882	0.000680255
MYLK	1.19745	8.84846e-65	FAT4	1.53554	8.18378e-24	GIPC2	-1.06534	0.0293841	MAPK6	-1.04418	1.65708e-40	REXO5	-1.08916	1.3468e-19
TDRD7	1.19687	3.68627e-17	GDF15	1.53216	0.000403889	SNX29P1	-1.06536	0.0197444	CALCOCO2	-1.04486	5.39769e-56	INHBE	-1.08942	1.35064e-57
PRICKLE2	1.19619	0.00746524	RPS10P7	1.53164	0.000940361	GMFBP1	-1.06548	0.0224355	NRP2	-1.04523	2.31865e-05	PRR22	-1.09098	2.2664e-08
MCF2L	1.19513	0.000141386	C8orf88	1.53011	6.46641e-11	LINC00239	-1.06573	0.0312463	PAWR	-1.04529	3.32688e-46	SDCBP2-AS1	-1.09105	1.15647e-10
LARGE1	1.19469	0.00117167	FAM114A1	1.52886	3.28531e-113	MAP3K5	-1.06679	5.33932e-12	TCF24	-1.04535	0.00278203	CDK5RAP1	-1.09115	1.36213e-37
SH3RF3	1.19361	0.0167178	LINC02475	1.52702	8.03175e-14	AP006222.1	-1.07064	0.038138	FAM72D	-1.04576	0.000655084	MPV17L2	-1.09133	8.96549e-19
KAT2B	1.19329	1.61692e-14	CASP1	1.52674	0.00102215	AL161772.1	-1.07125	2.58866e-05	PBLD	-1.04683	4.557e-09	MTFR2	-1.09248	4.00276e-08
MXRA5	1.19231	6.18702e-14	SH3GL3	1.52255	5.17055e-11	APOE	-1.07151	6.03949e-05	NCAPD2	-1.05027	2.09331e-73	AAK1	-1.09387	1.92203e-25
IFIT5	1.19085	1.34617e-24	BTN3A2	1.51794	9.80566e-24	PRTFDC1	-1.07444	1.94709e-05	RWDD2B	-1.05075	2.32085e-46	C16orf71	-1.09404	0.000324538
AL358334.2	1.19064	0.0174635	CNIH3	1.51767	5.75421e-12	HLA-DRB1	-1.07453	0.0300378	PDRG1	-1.05115	5.001e-27	BSPRY	-1.09418	0.0019666
AP002851.1	1.18973	0.017371	RECK	1.51353	1.91277e-10	EDA	-1.07567	0.0348175	ETV5	-1.05216	1.14187e-75	DESI2	-1.09441	7.72142e-64
ZIC5	1.18801	0.0147594	ATP8B2	1.51226	7.46019e-39	HEATR4	-1.07621	0.0361393	TK1	-1.0522	7.95973e-22	ATF6	-1.0947	1.77473e-62
PARP12	1.18768	4.34926e-21	ADAMTS3	1.50981	8.28314e-09	DNAAF3	-1.07931	0.0275726	KPNA2	-1.05284	1.55968e-75	CHEK2P2	-1.09572	1.93992e-05
FAM19A4	1.18725	0.0066929	EML6	1.50924	1.42082e-10	KLHL29	-1.08004	8.2759e-12	PDK1	-1.05316	2.43068e-28	AC007952.2	-1.10079	0.000554229
PCDHB6	1.18703	0.00086365	AC084033.3	1.50646	6.61228e-09	ADGRG1	-1.0801	1.31063e-15	ASPM	-1.05495	4.60841e-32	HIST1H2BO	-1.1008	3.10732e-08
MAP1LC3A	1.18694	0.0169462	AC141928.1	1.50528	0.00125585	POT1-AS1	-1.08123	0.0241434	MZT1	-1.0559	6.97288e-25	RNF168	-1.10117	2.02693e-39
GPR158	1.1852	4.31911e-08	GATA2	1.50361	0.000294828	RBMS2P1	-1.08138	0.00680041	F2RL2	-1.0562	0.0011667	AL132639.2	-1.10126	0.00206393
PDZD2	1.18427	0.00887728	FILIP1L	1.50354	5.26786e-36	AL162595.1	-1.08396	0.0207772	MID2	-1.05657	0.000197095	GJA3	-1.10188	0.00205003
CTSS	1.18342	0.000924323	SEPT4	1.50099	1.31724e-05	ABLIM1	-1.08564	5.00803e-26	TRIM7	-1.05689	7.29017e-07	SPRY4	-1.10269	5.97921e-31
TFCP2L1	1.18227	3.33548e-06	DPY19L2	1.4983	3.09119e-06	ISL1	-1.08587	4.06894e-05	INAVA	-1.05717	4.14818e-12	TAGLN	-1.10332	6.29419e-17
MYOZ3	1.18196	0.0151578	ANKRD6	1.49716	5.95299e-05	TMEM92	-1.08616	0.000196899	GUCY1B1	-1.05786	6.04685e-09	FAM72D	-1.10366	0.000301657
ADAM23	1.18146	0.0177647	NGF	1.49695	1.12155e-07	CCL5	-1.08642	0.0163174	C1orf226	-1.05796	5.78809e-06	AC084200.1	-1.10423	0.00192611
PREX1	1.18116	2.58794e-15	CACNA1G	1.49571	0.00130956	AC126773.2	-1.08802	0.0343826	MED8	-1.05824	1.31337e-53	HIST1H2BL	-1.10524	6.37685e-08
SNAI1	1.17685	4.03262e-07	AL590428.1	1.49539	0.000730127	CADM1	-1.09001	2.59309e-20	PEX5L	-1.05891	0.00170431	HIST1H1D	-1.10647	7.67823e-25
BATF2	1.17638	0.0185882	AC009948.1	1.49463	1.82312e-08	ELF3-AS1	-1.09008	0.0157608	KIAA1614-AS1	-1.05929	0.000541073	PAWR	-1.10658	6.96977e-52
APLN	1.17517	0.00112444	INHBA	1.49242	4.20911e-89	DNAJC15	-1.09178	0.0318425	KIF20B	-1.05934	4.88777e-25	IFI35	-1.10698	3.58372e-15
CAPN13	1.17393	0.00635673	CBLB	1.49161	5.47154e-18	MAL2-AS1	-1.09191	0.0331158	CHEK2P2	-1.06063	3.91029e-05	TFPI2	-1.10751	1.1522e-10
AL645608.1	1.17388	0.000689775	PNMA6A	1.49099	0.00142261	UGT2B7	-1.09273	0.0102375	NCAPGP2	-1.06095	0.00293964	RANGAP1	-1.10814	8.3338e-46
SLC16A6	1.17346	6.28765e-05	DUSP1	1.49053	9.70209e-23	LINC01132	-1.09319	0.0153286	SIAH3	-1.06144	0.0024472	SYNGR3	-1.10923	1.60097e-05
AL513477.1	1.16999	0.0191731	ANG	1.49052	0.00127443	PODXL	-1.09402	1.18508e-25	CIDECP	-1.06148	2.2207e-11	HIST3H3	-1.11112	0.00179241
CCDC40	1.16966	0.0183719	CSGALNACT2	1.48895	2.17703e-30	DACT1	-1.09403	1.48919e-27	C2CD2L	-1.06241	2.22938e-15	DUSP8	-1.11155	0.00149942
GAS1	1.16763	0.0188393	PLEKHG7	1.48605	0.00130954	AL591135.1	-1.09584	3.02912e-07	RF00003	-1.06341	0.00273216	AREG	-1.11315	0.000145585
ADRA2C	1.16711	0.0100806	EBF4	1.4852	0.000258482	LAMA5	-1.09666	1.01254e-10	RIPK2	-1.06399	1.40963e-19	LMNB1	-1.11372	1.92468e-92
TMEM86B	1.16701	0.0187892	SCUBE3	1.48475	3.85288e-05	ENDOD1	-1.09834	6.09721e-27	KCNMA1	-1.06471	0.00144808	NRGN	-1.11379	0.0015623
ZNF711	1.16492	1.3394e-14	TMEM263	1.48232	3.77198e-96	HRCT1	-1.09909	0.00147803	POLR3K	-1.06886	1.95395e-15	PPP4R4	-1.11427	0.00151167
UCN2	1.16452	0.0141955	SALL4	1.48018	0.0012274	WWC1	-1.0992	2.78631e-71	ACBD7	-1.07145	8.4093e-16	DOC2B	-1.11446	6.52919e-06
ATG4A	1.16318	1.03313e-11	TCP11L2	1.47091	8.35613e-06	SNX10	-1.10009	0.00381992	MTUS1	-1.07229	5.77372e-08	CDKN1A	-1.11529	5.74255e-27
PRDM16	1.16227	0.0207832	SGPP2	1.46968	0.000449428	LINC01814	-1.10064	0.0316858	CD200R1	-1.0723	0.00239811	CCDC77	-1.11688	2.22623e-36
WNT4	1.16127	0.0213132	LVRN	1.46965	0.00109108	SECTM1	-1.10313	3.69488e-13	STAG3	-1.07482	0.000457175	STIL	-1.11696	3.37739e-31
AC090922.1	1.16099	0.0119272	PLPPR4	1.46783	0.00149254	FGFR2	-1.10369	5.63678e-51	FAM27B	-1.07524	0.00082269	MET	-1.11754	0.00148283
PTGFR	1.16039	0.0170897	PSMB8-AS1	1.46681	3.8418e-10	LINC00654	-1.10433	7.05556e-05	POC1A	-1.07565	1.19217e-25	UACA	-1.11761	3.89484e-41
TMEM132D	1.16008	0.0207865	WDR17	1.46678	1.07787e-05	ALS2CL	-1.10434	2.05853e-12	CKMT1A	-1.07705	2.87046e-06	AC012146.1	-1.11761	1.29174e-07
MID2	1.15939	0.00880573	CPE	1.46595	1.00584e-30	NECTIN1	-1.10443	3.04416e-08	IGFBP2	-1.07732	3.76907e-21	TMEM154	-1.11935	0.00167339
THNSL2	1.15866	0.00898489	OGFRL1	1.46564	7.0971e-62	SLC44A2	-1.10555	1.67732e-40	CENPL	-1.07754	2.12935e-32	CENPW	-1.11975	4.91144e-23
AC020915.3	1.15341	0.00401696	GBP1	1.46542	6.07669e-66	FAAH	-1.10563	2.12391e-07	CDK1	-1.07867	7.50461e-36	DNAJC22	-1.12	0.00107389
DPY19L1P2	1.15071	0.0074204	AC113383.1	1.46407	6.40741e-05	ARHGAP40	-1.10683	1.45349e-05	SLC25A25	-1.07881	1.99457e-37	IDO1	-1.12087	1.44381e-27
MAPK8IP2	1.15065	0.0133204	P4HA3	1.46144	4.35994e-12	BMP8B	-1.10734	1.18194e-11	TGM1	-1.07963	0.000351342	DLK2	-1.12176	1.26409e-05
LINC00839	1.15048	8.63572e-12	RARRES1	1.46043	0.00173449	PRKCG	-1.10738	0.0298801	MESTP1	-1.08036	0.00103481	KBTBD8	-1.12212	6.52107e-09
GNG2	1.14951	0.0222482	PDGFRL	1.45974	0.00167527	SEMA4D	-1.10834	5.90616e-10	PRR13	-1.08047	4.09053e-32	CHAC1	-1.12391	6.16284e-38
ANKRD44	1.14777	0.000831463	TTYH2	1.45917	6.26446e-07	ARHGAP21	-1.11191	1.06633e-57	KCTD9	-1.08083	3.9674e-20	SMIM31	-1.12478	0.00151128
EHF	1.14494	1.62506e-29	AC008632.1	1.45542	0.000678048	LY6D	-1.11192	0.0281783	ECT2	-1.08091	3.13672e-35	AL008726.1	-1.12486	0.00155436
DCHS2	1.1448	0.00305636	MIR1-1HG-AS1	1.45254	0.00111542	CAMK2N1	-1.11205	3.64489e-12	SLC35F1	-1.08229	0.000462647	ZNF433-AS1	-1.12569	7.75318e-16
GDA	1.14461	2.92831e-11	INA	1.45238	2.54991e-16	AMN	-1.11217	0.0152476	HIST2H3D	-1.08368	0.000167535	SLC25A25	-1.12612	5.52135e-41
ZNF280B	1.14433	0.000755243	ISM1	1.45093	0.00154389	CYP1A1	-1.11238	0.00457361	GSG1	-1.08418	0.00223649	TGM1	-1.1268	0.000176941
NDRG1	1.1435	4.40937e-42	TRPV4	1.44817	5.39164e-05	MC1R	-1.11256	0.0204305	LNP1	-1.08453	1.91275e-07	AC020910.4	-1.12777	0.00016055
AMZ1	1.14122	0.000525303	TRIB2	1.44687	6.95024e-12	GATA2	-1.11448	0.00495498	SLC7A5	-1.08477	2.55197e-38	ZNF772	-1.12828	0.000778065
PPFIA4	1.14063	0.0036005	TARSL2	1.44606	5.58128e-44	RYR1	-1.1156	0.0257499	FCER2	-1.08549	0.000431266	LINC01556	-1.13032	0.00150761
DIXDC1	1.13978	1.42923e-13	SDK2	1.44477	0.00140886	CXCL11	-1.11751	0.00681905	OR7E38P	-1.08682	1.96782e-15	HAX1	-1.13191	1.21016e-48
CYP26B1	1.13962	0.000230942	LRIG1	1.44288	1.22888e-29	TMEM38A	-1.11791	1.00797e-09	MAN1B1-DT	-1.08817	0.00154853	KMT5A	-1.13307	5.09265e-74
ABLIM3	1.13785	6.19317e-12	CMAHP	1.44211	0.00107789	KCNJ15	-1.11809	1.40025e-05	KIF15	-1.08865	9.58455e-36	MIR10B	-1.13381	0.00110178
BMP8A	1.13783	0.023663	TSPAN33	1.4418	0.000593215	RTN4R	-1.1191	0.000300419	HSPA7	-1.0892	0.000966235	DOK3	-1.13445	0.000431057
HLA-DMA	1.13728	0.000292496	AC099066.2	1.43764	0.00181964	SAMHD1	-1.11995	9.50046e-51	PKMYT1	-1.08968	6.29579e-18	OLFML2B	-1.13525	9.08195e-06
DUSP5P1	1.13474	0.0236127	AHNAK2	1.43638	2.17779e-34	ABCC9	-1.12105	0.0278675	TNC	-1.09035	0.00127892	CORO1A	-1.1372	2.2674e-05
ZNF676	1.13463	0.0232396	SNED1	1.43577	0.000297451	RHBDF1	-1.12368	3.34118e-08	SESN2	-1.09041	9.66514e-49	MRPS31P4	-1.13829	0.000114741
SACS	1.13378	4.20119e-71	SLC22A17	1.43493	1.99529e-06	AL512488.1	-1.12484	0.00359308	PNP	-1.09104	2.63481e-57	AC004936.1	-1.13877	0.000933009
ANKRD18CP	1.13367	0.0236025	PANX2	1.43475	0.00130589	IL22RA1	-1.12526	0.00739356	DDX21	-1.0921	2.78583e-54	BRCA2	-1.13934	2.76869e-21
NUCB2	1.13194	4.91413e-30	B4GALNT1	1.43435	2.42548e-10	TMEM86A	-1.12617	0.0232917	GNMT	-1.09349	0.0010838	HNRNPLP2	-1.14068	2.12834e-24
AC113383.1	1.13182	0.00381604	HLA-F-AS1	1.43385	0.000786406	SH3TC2-DT	-1.12627	0.0172307	IRF1	-1.0935	1.66727e-17	EREG	-1.14072	0.000460771
GSDMB	1.13171	3.29376e-07	RFX8	1.43234	0.000482663	BCR	-1.12713	8.5109e-21	EXOC3L4	-1.09673	0.000919814	PGAM1	-1.14155	9.11586e-13
FTH1P7	1.13099	0.00647607	FHL1	1.43223	6.12017e-27	ADGRL1	-1.12759	5.1224e-17	DLX2	-1.09686	1.5435e-29	DND1	-1.14247	0.000230645
PCDH1	1.12946	4.07253e-17	AC073130.1	1.43115	0.00160085	NCOA3	-1.12874	1.86057e-67	HIST1H3B	-1.09757	2.36166e-08	HIST1H2BC	-1.14348	1.31203e-11
MYO5A	1.12932	1.13233e-08	KCNG1	1.43088	7.04655e-08	AC093904.4	-1.12943	0.0263472	INCENP	-1.09837	4.78907e-32	TNNC2	-1.14414	0.000536821
TAP2	1.12817	4.85727e-30	LUCAT1	1.43088	0.00106309	RHOD	-1.13461	9.52695e-16	CCDC77	-1.09852	7.0688e-35	TATDN2P3	-1.14602	0.000384073
SAMHD1	1.12439	1.14042e-46	CES1	1.43016	0.000493485	IL23A	-1.13487	0.00257664	ITGB6	-1.09855	0.0019169	DDIT3	-1.14638	3.40892e-51
AC022149.1	1.12306	1.0081e-24	PPP4R4	1.42332	6.98519e-08	C3	-1.13566	3.75346e-39	CDCA5	-1.09879	2.72853e-34	PPP2R2B	-1.14741	0.000226831
C8orf88	1.12293	5.1959e-06	LSP1	1.42208	0.00218459	CHSY3	-1.13682	0.0255222	EBNA1BP2	-1.09971	5.36002e-66	AC007773.1	-1.14775	2.72676e-07
F8A1	1.12277	0.0134773	CHD5	1.42093	8.55227e-05	SFN	-1.13797	7.56244e-42	ABLIM1	-1.1001	3.12338e-40	OR7E38P	-1.14794	3.15444e-17
SP100	1.12234	6.13561e-39	AC126474.1	1.42071	0.00235843	CAVIN2	-1.13837	2.02561e-90	RNF168	-1.10168	3.57365e-39	POC1A	-1.14904	3.33887e-29
MAP3K8	1.12164	0.000181202	TUBA1A	1.41973	0.000282892	F3	-1.13837	1.0373e-45	MED12L	-1.10224	0.00108282	FCER2	-1.14927	0.000195194
DRAXIN	1.12122	0.0246424	DPYD	1.41933	6.70096e-37	ADAMTS17	-1.13932	5.49738e-05	PGAM1	-1.10256	5.48535e-12	TRA2A	-1.14941	8.24894e-49
TMPRSS3	1.12047	0.0112375	FTL	1.41673	1.43778e-49	DUSP10	-1.14074	4.68688e-33	E2F7	-1.10462	2.52698e-17	AL390957.1	-1.14983	6.88232e-05
GLYATL2	1.12039	0.0187136	AC068792.1	1.41322	0.00205727	EFHD1	-1.14081	1.38855e-12	EXOSC1	-1.10473	4.77587e-26	AC126696.3	-1.1519	0.000774139
UAP1L1	1.11698	0.000742812	IGFBP4	1.4123	1.45811e-57	TGM1	-1.1451	0.00310185	UPP1	-1.10474	1.35486e-12	U2AF1L4	-1.15207	8.6289e-08
DRAM1	1.1145	0.00354873	RNF152	1.41189	0.00094821	TNNT2	-1.14582	0.0170944	HIST1H2AH	-1.10607	1.40355e-06	GRIN1	-1.15304	0.00103096
AC022034.2	1.11416	0.00221881	TMEM136	1.41051	7.87554e-09	TMPRSS3	-1.14652	0.0118845	HIST1H3F	-1.10625	1.54474e-09	ADCY10	-1.15344	0.000559431
CCDC110	1.1132	2.77868e-05	AC117402.1	1.41	0.00192427	NIPAL2	-1.15023	1.33904e-23	LINC00632	-1.10701	0.000112265	ID4	-1.15373	1.11058e-48
ADGRB2	1.11286	0.000426359	SLC9A5	1.40628	0.00138333	PSD4	-1.15146	1.50091e-29	HIST1H2AI	-1.10702	1.25969e-05	TCF24	-1.15464	0.000872177
MAP1B	1.1103	6.58313e-52	LRRC8C	1.40484	2.62503e-11	IGSF3	-1.15317	1.8047e-30	ID4	-1.10733	9.97285e-45	AC078785.1	-1.15618	0.000710531
HTRA3	1.10982	0.00604643	ANKRD44	1.40471	1.63941e-05	LMO3	-1.15606	0.0211028	CDK5RAP1	-1.10819	1.65203e-38	LINC02265	-1.15679	0.00111714
UBE2L6	1.1085	3.1396e-42	GOLGA8H	1.40234	0.0028767	CPEB2	-1.15637	5.48748e-08	KLRG2	-1.10865	7.28515e-05	CSRP2	-1.15746	2.09349e-05
SLC31A2	1.10706	9.84702e-05	AC096677.1	1.40135	0.00190668	SSBP2	-1.15679	0.0123591	DUSP26	-1.10953	0.00120708	HIST1H3H	-1.158	1.01453e-08
MYOSLID	1.10653	0.0293991	MIR22HG	1.40082	5.94824e-10	TLL2	-1.15954	0.0197319	MOSPD1	-1.10979	3.88508e-27	TTK	-1.15835	4.01087e-36
SNAPC1	1.10577	1.69926e-31	SSPN	1.40075	6.61692e-19	PIGZ	-1.15997	0.0216283	UACA	-1.11035	1.38986e-40	NTMT1	-1.15915	2.30325e-24
GRIK4	1.10291	0.0265808	FAM43A	1.40038	0.000863984	AL161785.1	-1.16239	0.00100848	HOXD9	-1.11094	1.40223e-18	DNHD1	-1.15994	5.62697e-16
ANKRD30B	1.10284	0.0234303	ULK4	1.39756	4.18108e-07	IFIT2	-1.16263	4.75859e-18	FANCD2	-1.11104	2.13862e-51	DLX2	-1.16105	5.2977e-33
TLR1	1.10267	0.00643702	AC091078.1	1.39135	0.000798437	RALGPS1	-1.16291	0.00124732	ZPLD1	-1.11109	0.00176621	CDC42EP1	-1.16217	2.12065e-22
AC024940.2	1.10145	0.0029918	SLC25A27	1.3906	0.000190777	MYO15B	-1.16487	0.000364627	LINC02265	-1.11222	0.00174333	ASRGL1	-1.16523	1.04591e-11
TBC1D8B	1.09838	0.0119639	AC090877.2	1.38833	0.00221619	MYB	-1.16622	0.000284498	TRA2B	-1.11275	3.05419e-86	AC008429.1	-1.16669	0.00093521
SYT15	1.09762	0.0102272	TAP1	1.38753	5.18646e-29	AC010478.1	-1.16763	3.06538e-08	ZC3H6	-1.11293	1.59725e-17	SEC61A2	-1.16676	2.27007e-12
CYLD	1.09714	2.85625e-13	KITLG	1.38646	0.00249196	FAM71E1	-1.16767	0.0018786	POC1B	-1.11393	1.34451e-14	CARD9	-1.16768	2.28246e-34
AC009495.3	1.09709	0.0310424	ME1	1.38387	1.70723e-24	DGCR5	-1.16834	5.77481e-05	E2F8	-1.11435	4.68796e-08	AC131009.2	-1.1683	0.000902184
AL392172.1	1.09697	0.0161433	COL5A3	1.38321	0.00199371	RHPN2	-1.1689	2.44207e-21	C15orf65	-1.11578	1.84178e-06	TRIM39	-1.16871	1.42387e-22
TMCC1-AS1	1.09534	0.000403294	ACVR1	1.38275	1.97844e-10	TSTD1	-1.17032	1.33826e-05	ACAT2	-1.11719	1.30322e-47	CDC20P1	-1.16881	2.51743e-05
STAT1	1.09515	4.12446e-65	ARF4	1.38239	1.68859e-71	TMEM178A	-1.1705	0.00137237	HIST1H2BL	-1.11759	4.25149e-08	RAD9B	-1.16932	0.000635494
GBP1	1.09408	2.0858e-36	FAM167A	1.38167	4.75568e-10	RGMA	-1.17152	0.0204525	RPL22L1	-1.11851	1.44118e-29	TRIB3	-1.16975	6.42568e-43
KIAA1217	1.09278	0.000293009	KDELR3	1.38045	8.22423e-36	RASGEF1B	-1.17168	0.000442445	DBF4	-1.12103	2.16099e-38	CIP2A	-1.17014	3.57601e-30
CCDC148	1.09266	8.32938e-07	CD14	1.38028	0.00350727	ACPP	-1.17229	0.00600179	PROSER2	-1.12217	3.70072e-20	POLR3C	-1.17156	3.33331e-63
TSPAN33	1.0913	0.0161248	AC016573.1	1.37838	0.00350703	SPON1	-1.17244	1.03415e-61	DESI2	-1.12236	6.0966e-67	KREMEN2	-1.17171	3.58033e-12
FRY	1.09084	0.0317732	FKBP7	1.37794	7.64038e-15	ARHGEF19	-1.1739	2.2195e-11	NTMT1	-1.12245	7.48012e-23	SLC39A14	-1.17379	1.37522e-98
AL359504.2	1.09039	0.0312123	JAM2	1.37639	3.89352e-05	RP1L1	-1.17406	0.00297668	SLAIN1	-1.12368	1.38112e-10	SPC24	-1.17479	1.28163e-25
RBPMS2	1.09026	0.0189304	KLHL4	1.37636	0.00327977	TMOD2	-1.1752	0.00571007	IRAK3	-1.12386	0.00154128	UPP1	-1.17485	3.4729e-14
RYR2	1.08829	0.0321921	LPCAT2	1.37507	4.0978e-13	MDGA1	-1.1759	0.00207348	DDIT4	-1.12492	1.1155e-54	PROSER2	-1.17582	3.59374e-22
YME1L1	1.08659	1.12134e-73	HLA-F	1.37192	4.21801e-22	MST1R	-1.1812	1.74658e-18	ITGAE	-1.12783	1.42096e-21	AC024909.2	-1.17587	0.000693223
NEDD9	1.08612	1.68272e-26	NCR3LG1	1.37093	5.919e-08	PCAT1	-1.18137	0.000297811	TIMM44	-1.12794	6.25332e-52	SGCZ	-1.17633	1.92095e-17
AC127502.2	1.08499	0.0325716	FMOD	1.36927	0.00263028	LRRC8B	-1.18245	4.06892e-18	AC131009.2	-1.128	0.0013358	TSKS	-1.1778	0.000213032
TINCR	1.08434	0.0100373	COL7A1	1.369	4.09141e-26	RCAN2	-1.18283	0.0184866	CDC20P1	-1.12871	5.19912e-05	RNVU1-4	-1.17802	0.000610166
ZHX1	1.08353	4.86445e-32	EPAS1	1.3681	5.32926e-45	LINC01106	-1.18337	9.63402e-11	SPDL1	-1.12881	1.65358e-38	TIMM44	-1.1797	7.56551e-57
IL32	1.08344	2.25882e-13	MT1M	1.36773	1.39645e-08	LRAT	-1.18411	0.0176818	FAM83D	-1.13027	8.58331e-28	FAM83D	-1.18002	2.20863e-30
STX1B	1.08344	0.00115122	DCHS1	1.36728	0.0025741	AC098934.1	-1.18595	0.00137237	FCRLB	-1.13056	4.26594e-12	GRAMD2A	-1.18147	0.000628746
TRAF1	1.08259	4.21884e-05	ROBO3	1.36648	4.10886e-13	FAT3	-1.18636	1.19478e-78	STAMBPL1	-1.13142	2.82467e-09	AC008392.1	-1.18557	0.000781129
ULBP2	1.0814	0.00856377	THEGL	1.36622	0.00342685	XKR4	-1.18683	0.0154922	SCRG1	-1.13152	0.00114678	HES6	-1.18567	4.35879e-18
C9orf84	1.08069	4.89015e-05	MSRB3	1.36377	2.88991e-40	IGFBP5	-1.18765	3.60525e-53	AC119403.1	-1.13242	0.00138434	PTGER1	-1.18655	0.000656035
UBE2V1P1	1.07919	0.0209122	CYSTM1	1.36373	5.83532e-06	ELN	-1.18988	0.00919571	HIST1H2AB	-1.13288	6.35607e-09	KIF21B	-1.18664	5.51575e-08
KCNC4	1.07861	0.00406602	ZFP92	1.36356	0.000329187	PCDHAC1	-1.19058	0.0100806	ATF6	-1.1362	3.77056e-67	PRC1	-1.18875	8.39496e-08
AC234775.3	1.0776	0.0339699	AC048341.2	1.36306	1.07403e-08	IFITM3	-1.191	7.87823e-58	C10orf143	-1.1369	5.18765e-05	VLDLR-AS1	-1.18996	1.16645e-13
SDSL	1.07673	0.00830019	ITPR1	1.36299	1.53344e-06	KCNAB1	-1.19282	0.0124799	SPOCK2	-1.13691	3.4348e-05	MLH1	-1.1957	3.04567e-05
AC005736.2	1.07634	0.0335925	ZNF697	1.36261	4.63748e-16	FST	-1.19477	0.0163079	LOXL2	-1.13717	6.01674e-11	TRIM36	-1.19627	0.00058361
CARMIL3	1.07574	0.0231765	KCNK3	1.36221	0.00408368	H1F0	-1.19561	1.09448e-36	TRIB3	-1.13724	1.34859e-40	SPHK1	-1.1972	8.4637e-05
AC245297.1	1.07572	0.0209626	CD99L2	1.36202	2.4067e-44	LHX1-DT	-1.19591	1.59598e-05	SMC4	-1.13724	9.50222e-41	CUBN	-1.19906	8.72989e-18
RIPOR2	1.07437	0.0291828	OVGP1	1.36074	0.00237803	HIST3H2BB	-1.19712	0.000201987	RAD9B	-1.13752	0.000902318	PROSER1	-1.19941	2.86043e-22
APLP1	1.07385	0.000533107	HHIPL1	1.36008	0.000214329	PYCARD	-1.19742	0.00248507	KATNB1	-1.13758	1.78371e-32	SMTN	-1.20002	5.48081e-34
ELN	1.07384	0.0177563	C8orf31	1.35948	0.00113421	COL26A1	-1.19925	0.0137576	POLR3C	-1.13776	3.17144e-59	ATAD2	-1.20336	4.21124e-54
LINC01561	1.07367	0.0351946	LIMA1	1.35944	1.20547e-46	TMEM132D	-1.19982	0.0170619	TLX3	-1.13777	5.07935e-12	AL109615.3	-1.20383	0.000414581
DPP10	1.07318	0.0146922	LINC01825	1.35939	0.00156619	SDS	-1.20124	0.00905405	AL928921.1	-1.13949	0.00130037	PKMYT1	-1.20618	8.85875e-22
C1orf21	1.07124	0.0208067	RP1	1.35758	0.00419152	SLFN5	-1.20261	3.13943e-34	RSPO2	-1.14107	0.00010389	CIDECP	-1.20732	2.01491e-14
AP001178.1	1.07039	0.0199433	SLC22A15	1.35615	1.19514e-05	SLC6A9	-1.20371	2.58983e-17	PRC1	-1.14357	3.00507e-07	ITGAE	-1.20821	9.29962e-25
RASSF8	1.06918	9.34676e-23	CHPF2	1.35557	1.75823e-33	THEM6	-1.20519	2.29093e-41	RRM2	-1.14384	3.29444e-34	E2F8	-1.20854	2.48274e-09
LSP1	1.06837	0.0339283	ZIC2	1.3543	0.00164887	KLF4	-1.20522	2.78269e-10	AC004936.1	-1.144	0.000809919	C1orf226	-1.21056	1.71394e-07
ANXA8L1	1.06747	0.0179103	STX1B	1.35429	1.74572e-05	KLHDC9	-1.20581	0.0139836	AC012485.1	-1.14501	0.00120797	WTIP	-1.2108	7.58726e-24
GPRASP1	1.06354	4.61581e-06	RFLNB	1.35257	9.61139e-29	PPL	-1.20899	4.06538e-36	DKK2	-1.14508	1.86087e-06	HIST2H3D	-1.21114	2.23402e-05
PATL2	1.06299	0.0277021	LINC02015	1.35165	0.00174246	CYP2S1	-1.21009	0.00200137	ASRGL1	-1.14762	2.95176e-11	RHBDF1	-1.21239	9.99399e-08
BLVRA	1.06263	4.33669e-11	ENOX1	1.35146	0.00435157	ANXA8L1	-1.21102	0.00762035	TYMSOS	-1.14781	6.96351e-08	HIST2H2BF	-1.21262	2.37464e-09
RGS7	1.06174	0.0378165	PNPLA7	1.35137	0.00426323	ITPK1	-1.21243	2.44424e-26	ST6GAL2	-1.14903	0.000777762	NCAPH	-1.21404	1.48004e-46
SQOR	1.0616	2.90002e-05	PLXNC1	1.34962	0.00102137	SOX9	-1.21531	1.01142e-28	RERGL	-1.14933	5.87783e-05	TUBB2B	-1.21537	2.09556e-22
AC126474.1	1.06014	0.0369164	ANKRD29	1.34912	0.0004382	AC099676.1	-1.21632	0.0151957	C1QL4	-1.14948	3.02283e-05	SLC7A5	-1.21553	6.39868e-48
CTHRC1	1.06	4.09694e-14	MKX	1.34794	1.21387e-18	TRPV6	-1.21731	0.00437562	DNAJC22	-1.14995	0.000689632	FBXO43	-1.21571	1.50335e-07
TMOD1	1.05977	0.0382258	PLCG2	1.34732	3.13987e-26	REPS2	-1.21803	3.07296e-05	KCNA7	-1.15058	0.00113002	KIF11	-1.21807	1.36979e-65
AC108727.1	1.05817	0.0388862	HLA-DPB1	1.34728	0.0012935	DSC2	-1.21853	3.40757e-31	LINC00467	-1.15075	1.38891e-29	REEP4	-1.21947	8.26489e-37
RAET1E	1.05677	0.0386813	LINC02009	1.34648	0.00330066	MAP4K1	-1.22056	0.013209	AC098934.1	-1.15097	1.11096e-05	CENPU	-1.21952	2.06255e-38
DUSP15	1.05655	0.0369164	ANKRD18CP	1.34534	0.00423458	CASC10	-1.22115	2.9928e-24	ZNF165	-1.1541	1.42277e-08	AF111167.2	-1.22022	3.07709e-10
FGF18	1.05627	0.018955	RPS27L	1.34462	1.12e-22	MIF4GD	-1.22387	5.32122e-18	ART4	-1.15468	0.00109788	RELL2	-1.22065	4.23103e-12
LIPH	1.0561	0.00295494	TRAF1	1.34443	1.0029e-07	SLC16A14	-1.22619	0.011244	SAP30	-1.1555	5.20644e-34	DDIT4	-1.22139	2.24037e-64
SCN1B	1.055	0.0145139	INKA2-AS1	1.34392	0.00359821	CACNG8	-1.22793	0.00933768	HIST1H2BG	-1.15795	5.4076e-10	SH2D6	-1.22221	1.03352e-07
KLHL13	1.05491	3.43702e-09	DMRTA1	1.34118	8.29933e-11	TMEM56	-1.22909	2.23292e-32	RHEBL1	-1.15917	9.93602e-11	FGFBP3	-1.22306	6.38752e-24
KLHDC1	1.05478	0.0206042	PTPN13	1.34009	3.25049e-06	CMTM4	-1.23092	4.69477e-27	KIF18B	-1.15999	2.03267e-23	SYBU	-1.22334	6.83383e-06
C9orf72	1.05429	0.00427559	SMPDL3A	1.33944	5.37192e-06	AL360270.2	-1.2331	0.00561423	BRCA2	-1.16105	6.12189e-22	C2CD2L	-1.22441	4.55593e-20
AP000880.1	1.0537	0.0382396	PCDHB9	1.33909	0.00398736	KCNK1	-1.23594	3.93994e-09	KMT5A	-1.16205	3.74045e-77	HIST1H1B	-1.22667	1.03997e-14
IRF1	1.05367	2.50049e-11	PTPRB	1.33823	0.00146952	OSR2	-1.23834	5.94713e-24	TRA2A	-1.16461	1.21266e-49	E2F2	-1.2279	1.22597e-32
PXK	1.05281	2.84784e-17	MMP19	1.3369	0.00392652	USH1G	-1.2397	0.0086686	KBTBD8	-1.16636	1.78393e-09	EMC9	-1.23002	2.84361e-42
PPM1K	1.05278	5.24459e-08	APBA2	1.33533	0.00129477	ZDHHC13	-1.24302	7.28202e-13	ENO3	-1.16642	1.05312e-37	CMC2	-1.23101	5.17049e-31
PSD	1.0523	0.0386719	FAM155A	1.33373	0.00352295	NYAP2	-1.24424	0.000428142	REXO5	-1.16664	6.96849e-22	HIST1H2BJ	-1.23157	6.65072e-07
IFITM2	1.05133	4.38755e-07	SRPX	1.3308	0.00524204	FO681492.1	-1.24529	0.00515242	MUC15	-1.16754	2.66606e-06	EXOC3L4	-1.23194	0.000173273
UNC5B	1.05105	0.028293	CAPSL	1.33055	0.00410673	SPAG8	-1.24715	0.0113571	LIMD1-AS1	-1.16768	0.000353854	RNF144B	-1.23474	7.97483e-07
VSIG10L	1.05088	0.00555662	TVP23C	1.32899	0.00117705	PPP1R3C	-1.25058	7.2168e-06	STIL	-1.16855	1.26947e-33	RDM1	-1.23664	9.2532e-06
IKBIP	1.0499	1.78651e-22	ATP8B3	1.32784	1.91032e-05	CITED4	-1.25197	2.93725e-09	MTFR2	-1.17146	5.18599e-09	OSGIN1	-1.23691	1.4203e-13
LINC00337	1.04987	0.0192915	AC105277.1	1.3277	0.00339349	FZD8	-1.2525	0.00814781	SLC39A14	-1.17284	2.27878e-98	TSEN15P1	-1.23726	5.45476e-06
AC105053.1	1.04888	0.0235054	LDHD	1.32737	0.00494521	RAB19	-1.25253	0.00100861	RELL2	-1.17404	3.56278e-11	RHEBL1	-1.23739	3.65387e-12
ATP10A	1.04831	6.86496e-24	MPP1	1.32658	1.52652e-08	SORBS2	-1.25568	0.000814597	VLDLR-AS1	-1.17425	3.55e-13	KIF18B	-1.23748	1.15153e-26
HTRA1	1.04604	5.55192e-08	GPSM1	1.32578	1.43901e-08	JCAD	-1.25641	1.38885e-09	DEPDC1B	-1.17438	4.62234e-16	L1TD1	-1.24065	7.80049e-17
BEX1	1.04576	0.0410262	TGFB2	1.32537	1.1625e-87	AC254633.1	-1.25693	0.0115284	ADGRE2	-1.17677	0.000153156	IDH1	-1.24081	1.49373e-83
LMO3	1.04576	0.0372934	GDNF	1.32419	3.9614e-18	PRSS23	-1.25769	4.1407e-118	LINC02387	-1.17781	0.000763929	SPX	-1.24435	0.000247166
CCL5	1.04502	0.0171694	AKR1C3	1.32169	0.00530093	CAPN1	-1.25905	3.87357e-82	AC008392.1	-1.17806	0.000818563	INCENP	-1.24772	4.39067e-41
AC012146.1	1.0447	0.00618453	WIPI1	1.32147	2.61894e-25	UNC13D	-1.2598	2.75229e-20	VTN	-1.18012	0.000783389	SLC31A1	-1.25014	2.49662e-90
HEY1	1.04461	0.0390382	CSF1R	1.32045	0.00545208	TTYH1	-1.25991	0.00909801	MFSD2A	-1.18029	7.22876e-10	LINC00632	-1.25102	1.05828e-05
PCDHAC2	1.04305	0.0362625	ELL2	1.31928	5.48251e-102	HLA-DRA	-1.26019	5.10447e-05	RNU1-13P	-1.18064	2.91089e-06	SH3RF3	-1.25432	2.81248e-07
ERFE	1.04302	0.000229095	PAX9	1.319	0.00309627	FGF12	-1.26055	0.00471898	HIST1H2BO	-1.18083	2.33111e-09	MYLK3	-1.25464	0.000296837
SMPDL3A	1.04186	0.000843275	MUC12	1.31873	0.00445655	C6orf132	-1.26141	1.00255e-12	HAX1	-1.18162	6.37395e-53	RNU1-108P	-1.25487	0.000192235
DPY19L2	1.04132	0.0026679	INHBE	1.31867	0.00421668	PRLR	-1.26174	0.0109964	SPC24	-1.1826	9.29767e-26	MRPL58	-1.2552	6.49094e-51
NT5M	1.04128	0.0326098	FBLN1	1.31556	1.99344e-12	SPTBN2	-1.26189	3.71723e-30	E2F2	-1.18301	3.2697e-30	PCDH17	-1.25614	3.93945e-16
FKBP9P1	1.03978	1.33253e-05	HNF4G	1.31274	0.000719414	AL031777.3	-1.262	0.00304282	AC008163.1	-1.18433	2.4268e-10	PRR11	-1.25729	1.1981e-29
PRPS1	1.03968	6.70737e-29	ACTC1	1.31273	0.00297232	SQOR	-1.26228	7.88695e-08	NXPH2	-1.1846	1.244e-08	AC090627.1	-1.25791	0.000133477
DUSP1	1.03952	4.35704e-11	STX2	1.31039	3.86845e-18	SULF2	-1.26361	1.47205e-11	CIP2A	-1.18644	8.23939e-31	KNL1	-1.25862	2.4331e-34
MATN1	1.03951	0.0268448	GJA3	1.30926	0.000698433	PSG9	-1.26388	0.00269642	LHX8	-1.18713	1.05547e-05	DNASE2	-1.26103	4.64476e-55
GABRG1	1.03892	0.0280998	IRAK2	1.30728	2.63263e-14	FGD3	-1.26703	0.00218979	MDK	-1.18825	6.12281e-07	EXO1	-1.26228	1.24261e-45
MIR100HG	1.03822	0.000188965	DEUP1	1.30718	0.0032965	B4GALT1	-1.26822	4.79969e-49	QPCT	-1.18958	0.000160813	UBALD2	-1.26469	1.02141e-15
AQP3	1.03766	0.000220375	LIFR	1.30628	1.3113e-35	PPP1R13B	-1.2683	1.68876e-22	PGAM4	-1.18993	2.60929e-07	GLRX2	-1.26485	1.63944e-53
RIMS4	1.03711	0.0432964	AMBP	1.30598	0.00213537	AC093591.1	-1.27038	0.00544146	RNF144B	-1.19123	2.17256e-06	C1orf109	-1.26792	2.2959e-72
SERPINE1	1.03685	1.85405e-33	POU5F1	1.30576	0.00588718	PSMD10P2	-1.27117	0.00999326	HMOX1	-1.19224	1.61794e-14	AC012485.1	-1.26815	0.000303684
PURPL	1.03679	0.0218114	CADM1	1.30545	1.90983e-22	SVILP1	-1.27194	3.06737e-09	DDIT3	-1.19297	3.71377e-55	HMOX1	-1.26885	2.35773e-16
MAGEH1	1.03587	1.12867e-10	GPM6A	1.3046	0.000733682	MAPK13	-1.27327	9.75568e-33	HIST1H2BC	-1.19311	1.44429e-12	ADRA1A	-1.26939	7.96363e-05
MATN2	1.03443	4.1708e-46	CADM3	1.30078	0.00486846	SRCIN1	-1.2752	0.00886771	HIST1H2AJ	-1.1932	3.68952e-05	AC012676.1	-1.26952	5.6283e-05
EDA	1.03403	0.0440514	PRKD1	1.29974	0.000152906	EXPH5	-1.27582	1.24374e-36	LINC01503	-1.19323	5.81919e-05	MPP7	-1.27317	0.000260107
ELOVL4	1.03368	0.012857	FOLR1	1.29944	0.00656594	PAMR1	-1.27644	0.00640925	CLDN7	-1.19467	0.000646388	FCGR2C	-1.2744	8.46699e-05
CIITA	1.03303	0.00687667	BEX4	1.2991	5.79394e-07	IL17RB	-1.27738	1.97231e-07	CDH19	-1.19767	8.87309e-07	GCAT	-1.27534	2.2136e-37
RP1	1.03148	0.0452042	PCDHGA10	1.2985	0.000679635	FGF18	-1.28172	0.00220815	GATA2	-1.20082	8.41325e-13	DSC1	-1.27656	0.000275768
RARRES1	1.03126	0.043691	NINJ1	1.29804	1.55895e-08	SNAI3	-1.28208	0.00691287	MAOA	-1.20098	0.000113414	OSBPL6	-1.27667	7.3542e-49
AC008013.1	1.03098	0.0445166	RIMS3	1.29711	2.89881e-07	DCST2	-1.28376	0.00938262	AL353751.1	-1.20168	2.39563e-06	AFAP1L1	-1.27678	4.97059e-06
CXCL11	1.03056	0.0103268	LINC01358	1.2968	0.00605527	CCNB3	-1.28636	0.000112432	RAD51AP1	-1.20222	9.35916e-22	AL928921.1	-1.27733	0.000275323
CSRP1	1.02999	2.7576e-39	TFPI2	1.2954	7.52626e-30	EMP1	-1.28727	4.03796e-86	CBR4	-1.20367	2.38392e-40	HIST1H2BE	-1.28008	2.89344e-12
SP110	1.02968	1.03311e-07	KATNAL1	1.29345	7.3599e-28	BTNL9	-1.28747	0.000653382	AC091057.1	-1.20559	3.94872e-15	HOXC-AS2	-1.28021	2.65804e-06
SYCP2	1.02956	0.0323312	AP001107.5	1.29302	0.00213861	HSD11B2	-1.28808	0.00186242	AC091057.6	-1.20649	3.69375e-05	ADGRD1	-1.28072	3.89862e-05
PLXNA4	1.02946	0.00237412	TMTC1	1.29288	0.00674893	TMEM229B	-1.28877	0.00202009	WDR62	-1.20672	1.59617e-27	HPGD	-1.2822	3.84617e-08
LBH	1.02932	1.10892e-21	AL033397.1	1.29255	0.00547535	PRRG1	-1.29215	7.96468e-32	HIST2H2BF	-1.20735	2.66154e-09	PSPH	-1.28287	1.71686e-126
TRPV6	1.02918	0.0153278	PGM3	1.2925	3.49227e-63	HIST3H2A	-1.29307	2.72536e-05	AREG	-1.20843	3.66192e-05	CDC45	-1.28296	4.03962e-44
NTF3	1.02857	0.0129094	BX640514.2	1.29216	0.00650962	SYT15	-1.29493	0.00260393	LMNB1	-1.20887	4.41651e-108	HINT2	-1.28404	8.12701e-32
ANKRD29	1.0281	0.0128383	KRT18P59	1.292	0.00439004	MT-TT	-1.29816	0.00315658	BSPRY	-1.21257	0.000467193	SESN2	-1.28587	1.44447e-67
KIF26B	1.02704	7.97059e-07	GAREM1	1.29069	6.75168e-10	DTX4	-1.30035	2.31079e-05	PPP2R2B	-1.21458	9.2852e-05	HNRNPCP1	-1.28595	3.45337e-05
PYCARD	1.02676	0.0149669	SLC25A43	1.29029	8.87338e-27	ACE	-1.30048	0.00850366	TES	-1.21501	1.87599e-59	TK1	-1.28828	3.73602e-32
MAP4K1	1.0264	0.0451776	DCLK3	1.28924	0.00619184	BX571818.1	-1.3009	0.00120323	LINC01980	-1.21707	0.000533135	CD4	-1.29681	0.000195378
SLC30A1	1.02638	5.91058e-09	ABCA1	1.28887	3.62122e-19	LINC01936	-1.30397	0.00514868	CLU	-1.2184	1.31318e-35	RERGL	-1.29779	4.73219e-06
WASH4P	1.02586	0.0457972	LOXL4	1.28752	1.72831e-11	FAM19A4	-1.30401	0.00340229	CCNA1	-1.2186	0.00015689	LINC01980	-1.29947	0.000205681
B4GALNT1	1.02585	1.8511e-05	MUC1	1.28572	0.0067754	BAMBI	-1.30509	0.00398671	TTK	-1.21946	1.42876e-39	AC091057.6	-1.30012	7.68799e-06
AP002833.3	1.02301	0.035438	CMTM3	1.28529	1.07205e-08	KRT7-AS	-1.30629	0.000188977	LINC00958	-1.21964	2.80545e-11	IDH1-AS1	-1.30081	7.37453e-05
HYMAI	1.02269	0.046813	CARD16	1.2841	0.00688361	PKP2	-1.30962	1.01444e-57	CD55	-1.21986	3.62647e-56	CDH19	-1.30251	7.65751e-08
ARHGAP42	1.0209	0.00156012	GLIPR2	1.28406	8.70717e-11	FAM131C	-1.31074	0.00364666	PDE3A	-1.22056	3.9983e-08	SPAG1	-1.30299	2.93349e-16
KIAA0040	1.01951	3.64374e-09	ST8SIA5	1.28362	9.22316e-09	AP1S3	-1.31091	5.2932e-16	GCAT	-1.22098	3.4009e-34	TIMM10	-1.30353	5.48081e-34
RN7SL4P	1.01694	0.0494022	KLF9	1.28319	4.60653e-05	RAPGEF5	-1.3136	1.28355e-08	CENPM	-1.22424	1.09609e-27	GATA2	-1.3059	5.32758e-15
RFLNB	1.0169	4.03646e-16	GRIK4	1.28267	0.0061694	MCF2L	-1.31774	5.85248e-06	HIST1H3H	-1.22444	1.15653e-09	ZNF674	-1.3072	4.67066e-30
CCDC113	1.01617	0.00787056	CRABP1	1.28262	0.00145379	C16orf74	-1.3183	1.26259e-07	OSBPL6	-1.22626	6.34194e-45	DEPDC1B	-1.31028	9.43807e-20
IL4I1	1.01336	0.00780453	RF00432	1.28196	0.00657774	CBLN1	-1.3185	0.0038824	HNRNPCP1	-1.22638	8.52541e-05	KATNB1	-1.31173	7.1162e-43
MATN1-AS1	1.01155	0.00475477	GPRASP2	1.28045	3.11093e-13	NOXA1	-1.32077	0.000699032	CCDC59	-1.22639	2.82851e-39	PCED1B	-1.32071	8.82996e-29
ISCA1	1.0112	3.52144e-16	LHX2	1.27985	0.00337131	EMID1	-1.32278	0.00567923	PLCH1	-1.22712	9.75414e-30	AJUBA	-1.32072	6.80309e-60
LINC01137	1.01017	0.0256757	CRACR2A	1.27837	0.00593222	CPEB3	-1.32424	1.46956e-13	SAMD4A	-1.22881	3.12887e-09	AC006001.2	-1.32085	2.31832e-05
NEBL	1.01004	0.00222299	CCNA1	1.27596	2.33248e-05	NEDD9	-1.32609	7.81415e-43	EXO1	-1.23048	3.57542e-43	HIST1H2BK	-1.32563	5.96052e-14
LINC01176	1.00838	0.028664	DAPK1	1.2757	0.00616773	KL	-1.32707	0.00466214	CRABP1	-1.23077	0.000452438	SERPINE1	-1.32809	0.00014623
DEFB1	1.00761	0.038761	DNAJC22	1.27306	2.33315e-12	EGF	-1.3271	0.00697487	CENPW	-1.23122	5.47435e-27	SEPHS2	-1.32949	3.16795e-79
AL591135.1	1.00615	1.47881e-05	PKD2	1.2729	2.97862e-19	LYPD5	-1.32729	2.09572e-05	MKX	-1.23782	5.271e-06	ZDBF2	-1.33042	0.000112968
HOXA10	1.00594	0.000858024	TM4SF19	1.27235	0.00572851	GABBR2	-1.32741	0.00177832	TIMM10	-1.23843	1.14249e-30	EZH2	-1.33097	1.71761e-72
FO681492.1	1.00571	0.0249257	AEBP1	1.27154	0.000257728	TGFA	-1.32774	7.28469e-47	CENPN	-1.23883	2.66607e-37	HIST1H1C	-1.33392	1.24928e-34
MKLN1-AS	1.00553	0.00387468	CD109	1.26961	2.15854e-29	GATA2-AS1	-1.33023	0.00549344	AC116407.1	-1.23984	6.66969e-05	KLHDC7B	-1.33443	1.84178e-11
AC103718.1	1.00494	0.0285815	SLC10A4	1.26922	0.00448291	FGF13	-1.33351	9.81049e-21	FLRT1	-1.24033	2.32601e-10	CCDC150P1	-1.3363	3.88589e-10
CDH2	1.00463	7.43889e-41	GPX8	1.26806	3.70191e-48	SMAD6	-1.33367	2.68111e-27	POC5	-1.24056	1.57217e-19	SGO1	-1.33935	5.939e-26
CSGALNACT2	1.00451	8.61546e-14	HERC5	1.26768	3.49907e-36	AC005062.1	-1.33735	0.00650404	CMC2	-1.24219	2.38e-31	CCDC189	-1.33975	1.04438e-12
FP565260.6	1.00415	0.0358478	HTR7	1.26751	0.00629896	DEPP1	-1.33741	5.48621e-12	HCN4	-1.24229	5.54945e-07	SCRG1	-1.34036	9.10706e-05
CORO2B	1.00367	0.0146542	ARMC4	1.26678	2.44011e-08	CSF2RA	-1.33921	0.000142795	AC245014.3	-1.24258	4.02839e-06	HM13-AS1	-1.34193	6.44129e-05
MSRB2	1.00361	4.28409e-06	AXIN2	1.26665	0.000886622	TNXB	-1.3421	0.00170688	ZNF354C	-1.24313	0.000285674	CHGA	-1.34282	2.97579e-06
SPTLC3	1.00163	2.65594e-12	DUSP5P1	1.26558	0.0077534	GPC4	-1.34231	3.27075e-06	PLEKHG4	-1.24625	1.30437e-08	CYR61	-1.34515	1.20344e-24
LINC00707	-1.0004	2.48598e-05	PSG1	1.26354	0.00363799	FAM198A	-1.34372	0.00510883	ADRA1A	-1.24636	0.000109719	SRA1	-1.34583	1.47021e-44
ITPKA	-1.00085	0.0186938	FBXO32	1.26212	5.12633e-18	AC016717.2	-1.3441	1.08346e-09	FCGR2A	-1.2476	0.000266528	IL2RB	-1.34618	8.67094e-16
HMGB1P8	-1.00259	0.0349779	PODN	1.26203	0.0085823	AL390719.2	-1.34849	0.00307711	GCNT2	-1.24776	3.42597e-13	RNU1-120P	-1.34632	1.26594e-06
AC104117.2	-1.00349	1.1712e-07	EPB41L3	1.26196	0.00353682	ID4	-1.34943	4.61091e-50	DHRS3	-1.24824	1.52381e-11	ITGB6	-1.34804	0.000102792
ACSM3	-1.00365	0.000156935	LINC02274	1.26041	0.00761094	ALPK3	-1.35009	0.00311201	CCDC150P1	-1.24895	6.1601e-09	AC009093.4	-1.3486	9.48283e-06
IKZF4	-1.00409	0.0341163	SNAI1	1.25768	2.87241e-08	MAP3K1	-1.35314	3.05029e-64	GRAMD2A	-1.2496	0.000273627	HIST2H3A	-1.35026	1.26995e-05
C20orf27	-1.00422	3.32567e-08	PNMA2	1.25733	4.906e-46	ABCA12	-1.35462	0.00321479	HIST1H1D	-1.25099	1.58398e-31	GOT1	-1.35136	1.48387e-105
AC068831.1	-1.00482	0.0485003	PRICKLE2	1.25655	0.00345962	ERVMER34-1	-1.35621	1.98908e-42	LPO	-1.2538	0.000314889	ARG2	-1.35154	7.46325e-64
TSSK6	-1.00577	0.0371928	ZNF542P	1.25649	5.8019e-42	PLEKHH1	-1.35774	4.36416e-12	AL831711.1	-1.2549	0.000307411	SLC3A2	-1.35656	1.64396e-93
MDFI	-1.00583	0.000112017	B2M	1.25632	1.00994e-60	MT-TA	-1.35957	0.00545221	KLHDC7B	-1.25704	3.00892e-10	AC008083.2	-1.35787	4.87757e-05
ANXA9	-1.00656	0.00101991	FAM126A	1.25632	3.41413e-55	TIGD3	-1.36235	0.00200476	NCAPH	-1.25953	2.73369e-49	SPAG5	-1.36027	8.90777e-105
AGER	-1.0078	0.0168185	A1BG-AS1	1.25602	4.81451e-09	AC092718.8	-1.36515	0.00466392	KNL1	-1.25967	2.78979e-34	BUB1B	-1.36146	1.5964e-78
NDE1	-1.00841	2.31185e-26	ATP2B4	1.25585	3.62817e-29	ZSCAN12P1	-1.36542	1.15544e-07	LINC01551	-1.26151	8.2692e-05	TMCC3	-1.36345	1.04779e-42
ANKRD22	-1.00847	0.0376058	NAALADL2	1.25451	0.00885428	EPB41L4B	-1.366	7.08374e-15	SLC2A1	-1.26303	7.59851e-49	CENPM	-1.36419	3.70162e-34
FASN	-1.00857	2.59758e-23	ULBP2	1.25353	0.00128995	GUSBP5	-1.3668	0.00253136	RNU1-108P	-1.26304	0.000154336	RTKN2	-1.36552	8.58301e-12
AC013489.3	-1.00907	0.0375604	ATP2A3	1.25315	0.00186048	AC013268.3	-1.37071	0.0045543	LYL1	-1.26518	0.000299928	KIF18A	-1.36602	1.29026e-43
IQSEC2	-1.00909	0.0102263	NXPH2	1.25155	6.17228e-06	LINC02551	-1.37106	0.00389655	TATDN2P3	-1.26609	7.93906e-05	IL15RA	-1.3662	4.70873e-08
RF00003	-1.00929	0.045084	TUBB4A	1.25083	0.000387684	EVPL	-1.37207	2.90097e-37	C1orf109	-1.26758	1.09819e-71	AC116407.1	-1.36651	9.53478e-06
AL445189.2	-1.00931	0.000116156	TXNP6	1.2492	0.00154565	AC005821.1	-1.37276	0.00320796	TRIM36	-1.27215	0.000227215	CCDC144NL	-1.36757	6.63995e-05
CT62	-1.0095	0.047007	GNB3	1.24879	0.00911221	SOX9-AS1	-1.37457	0.00372218	ARHGAP31	-1.27246	1.43351e-05	HCN4	-1.37837	2.29201e-08
RNASET2	-1.01268	0.0139499	ERICH6-AS1	1.24779	0.00846	LAT2	-1.3766	0.00166701	IDH1	-1.27416	7.48394e-88	BORA	-1.37864	5.12807e-34
RPL18AP3	-1.01411	3.77965e-08	AMDHD1	1.2473	0.0065788	NMB	-1.37712	8.69006e-05	AAK1	-1.27565	1.34764e-33	E2F7	-1.38237	3.59428e-26
KCP	-1.01416	0.0376913	GABBR1	1.24624	7.4972e-10	HERC6	-1.37975	5.47367e-40	AC026951.1	-1.277	7.64398e-07	RN7SL471P	-1.38894	3.69365e-05
AC011611.5	-1.01443	0.0384898	GAB3	1.24558	0.00286385	B3GALT4	-1.38033	0.0002374	EFHD1	-1.27912	1.3513e-16	DUSP26	-1.39617	3.31828e-05
MCRIP1	-1.01518	8.38169e-05	LINC01730	1.24329	0.00807497	SPTBN5	-1.38208	2.25583e-14	ATAD2	-1.28152	5.85101e-61	CCR10	-1.3962	1.1522e-10
AC091133.5	-1.01567	0.0455737	LINC01270	1.24268	0.00692881	CAPN13	-1.38225	0.00140867	NOG	-1.28238	9.6805e-06	RNF41	-1.40082	6.11691e-126
MYH7B	-1.01568	0.0322513	CYB561D2	1.24209	2.05464e-05	ADAMTS9	-1.38341	9.74462e-17	BUB1B	-1.28278	1.68042e-69	SLC43A2	-1.40287	4.77693e-17
OTX1	-1.01595	0.01024	DPY19L1	1.24196	8.32218e-33	AREG	-1.38455	0.00199253	EMC9	-1.28444	3.25378e-45	SLC2A1	-1.40416	2.95661e-60
SUMO2P6	-1.01671	0.00615536	AC002480.2	1.24118	0.00929827	TLR1	-1.38475	0.000215181	ADGRD1	-1.28467	3.82339e-05	LINC01806	-1.40533	3.30621e-07
SNORA80D	-1.01741	0.0422186	ST8SIA4	1.2408	0.00943095	RTN4RL1	-1.3872	0.000478198	ZNF815P	-1.28509	4.32127e-10	CKB	-1.40547	4.40733e-30
ZNF209P	-1.01751	0.048791	AC127502.2	1.23992	0.0096211	UNC5A	-1.38781	0.000115318	LINC01795	-1.28544	1.29958e-06	AC245014.3	-1.41737	1.21564e-07
HIST1H4L	-1.01804	1.0007e-07	PTGER2	1.23869	1.28864e-05	BLACAT1	-1.38851	1.22191e-08	HIST1H1B	-1.28557	4.33976e-16	IL23A	-1.41884	2.81443e-05
PRR7-AS1	-1.01902	4.7213e-05	AC115618.3	1.23861	0.00850806	CNTNAP2	-1.39162	2.4204e-09	SLC31A1	-1.29098	8.19177e-96	DKK2	-1.41896	2.64662e-09
AARSD1	-1.0198	0.0486176	HRH1	1.23238	6.93252e-28	AC103718.1	-1.39257	0.0017389	SATL1	-1.29271	4.59203e-09	FAM72B	-1.42069	3.12837e-11
ARHGEF34P	-1.02007	2.21539e-06	PPP1R3G	1.2302	0.00616842	ASCL2	-1.3986	0.0018242	VILL	-1.29292	0.000144725	PSMB9	-1.42161	2.8295e-05
MFSD3	-1.02281	5.97957e-13	ZFPM2	1.22958	0.00983281	SYTL1	-1.40256	3.69747e-05	RPS6KL1	-1.29721	3.49673e-25	TOP2A	-1.4279	3.0635e-75
MAB21L1	-1.02355	0.0416919	AC093388.1	1.2272	0.010305	TTC22	-1.40393	9.65954e-13	RN7SL471P	-1.29836	0.000119896	VMO1	-1.42883	3.69736e-14
AL161729.2	-1.0254	0.0389059	ANKRD1	1.22678	3.79939e-37	MCTP2	-1.40453	2.05681e-09	SYNGR3	-1.29908	4.59951e-07	KNSTRN	-1.42945	5.23755e-99
GRB14	-1.02663	2.46993e-08	TRIM36	1.22673	3.54261e-06	DSCAML1	-1.40459	0.00159292	ARHGDIB	-1.30348	1.98538e-06	TES	-1.43146	7.82304e-82
AC083964.1	-1.02821	0.0371928	CARMN	1.22643	0.00919071	ANKEF1	-1.40487	3.37746e-23	RNU1-120P	-1.30582	2.83722e-06	FLRT1	-1.43376	1.83306e-13
AL359094.1	-1.02869	0.0368693	PAG1	1.22558	0.00664789	IFIT3	-1.41188	1.75488e-46	PCDH17	-1.30682	5.57436e-17	GAS2L3	-1.43431	3.48973e-43
RN7SL674P	-1.03054	0.0404929	EMP3	1.22503	3.52058e-17	KCNT1	-1.41298	0.00301993	VGF	-1.30694	0.000176244	ANKRD1	-1.43642	1.116e-05
CARD11	-1.03121	0.0252194	FAM214A	1.22416	1.09828e-05	TRIM2	-1.41544	9.96039e-98	C1orf105	-1.30713	0.000164895	CENPF	-1.43688	8.82965e-88
EEF1A1	-1.03134	2.73835e-47	BTNL9	1.22351	0.002474	KCP	-1.41617	0.00237791	DEPDC1-AS1	-1.30737	0.000130236	HS6ST2	-1.43725	8.7325e-85
SNHG21	-1.03155	0.0294926	CTSS	1.22348	0.000419353	MYH16	-1.41731	0.00034294	SLC3A2	-1.3086	5.07126e-87	MUC15	-1.44492	4.54109e-09
AC037459.3	-1.03169	0.00259292	NCAM2	1.22305	0.00956698	PLD5	-1.42089	1.84188e-08	SLC43A2	-1.3094	6.45445e-15	DHRS3	-1.45087	3.65472e-15
SHISA9	-1.0335	4.30653e-27	TAF13	1.21975	1.52529e-13	DUSP4	-1.42126	1.67771e-17	DNASE2	-1.31281	2.61569e-59	JAG1	-1.45124	2.01251e-06
EHMT2-AS1	-1.03476	0.0438046	PCDHB4	1.21605	0.0100569	PRKCQ	-1.42206	8.24535e-10	KIF11	-1.31614	6.90791e-76	WDR62	-1.4533	4.266e-39
AC004453.1	-1.03595	7.93214e-05	KCNC4	1.21534	0.000691314	C6orf15	-1.42258	0.00220089	TMCC3	-1.31664	1.41551e-39	SGO2	-1.45384	4.58085e-35
SCG5	-1.0367	0.0184746	NQO2	1.21501	4.44372e-16	MARC1	-1.4231	1.66835e-29	RF00003	-1.31879	3.67748e-06	P2RX1	-1.45496	1.86143e-05
LINC01116	-1.03678	0.0334162	LINC01611	1.2137	0.00902233	SLC34A2	-1.42373	0.00201519	HIST3H3	-1.31921	0.000140208	AC008267.5	-1.45763	7.23115e-11
TENM3	-1.03688	2.27021e-13	DEGS1	1.21286	5.31508e-30	ST6GAL1	-1.42433	1.44021e-07	SPX	-1.32017	8.13401e-05	SPC25	-1.45911	3.38489e-17
AC127537.1	-1.03765	0.0433119	RCAN1	1.21165	1.65267e-21	NKX1-2	-1.42858	0.00258279	HIST1H2BE	-1.32103	5.22349e-13	FAM129A	-1.4604	1.86779e-121
TNFSF15	-1.03792	0.00554823	AL451064.2	1.2112	0.0114939	RASGRF1	-1.42996	4.11554e-12	SEPHS2	-1.32188	8.75398e-78	UCP1	-1.46451	1.90044e-05
RASSF10	-1.03819	0.00168619	TRIM16L	1.21082	1.12114e-12	RAB27B	-1.43219	1.45663e-09	RNF41	-1.32527	1.48467e-112	LHX8	-1.46502	4.0245e-08
LINC02454	-1.03849	0.016159	SMARCD3	1.20636	1.45241e-11	KIAA0040	-1.4362	2.15563e-19	SPRY4	-1.328	2.26324e-43	NEK2	-1.46591	6.00649e-85
KCNV1	-1.03867	0.0433425	MPV17L	1.20615	0.00284333	MMP24	-1.43831	1.28225e-22	PRR11	-1.32801	2.15997e-32	LSR	-1.46719	4.65859e-21
AL355388.2	-1.03911	0.0433879	GSDMB	1.20591	2.56955e-08	CKMT1B	-1.43892	0.000115823	KREMEN2	-1.32807	4.4177e-15	CLDN7	-1.46824	1.9186e-05
MIDN	-1.03977	8.35038e-05	MPC1	1.20575	1.07894e-10	PIK3R5	-1.44016	0.00273376	ALPK2	-1.33296	7.27723e-13	MFSD2A	-1.47053	1.36655e-14
MATR3	-1.04062	0.0433735	SLFN12L	1.2056	0.0112581	CD24	-1.44129	3.91545e-100	ITGA5	-1.33378	1.82549e-61	C1QL4	-1.47208	6.95316e-08
HSPD1P12	-1.04119	0.0279818	NCOA1	1.2047	4.55454e-14	SLC45A3	-1.44939	2.80954e-06	SRA1	-1.33381	1.25635e-43	CCDC74B	-1.47225	1.05389e-17
C6orf141	-1.04134	0.0420076	SLC47A2	1.20383	0.0126249	BANK1	-1.45034	2.29086e-09	GOT1	-1.33506	7.48311e-103	SKA3	-1.47366	1.97321e-29
IL1R2	-1.04144	0.0208067	DNAJC25	1.20242	4.68293e-20	MYZAP	-1.45253	0.00266073	HIST1H2BJ	-1.33538	5.57582e-08	EPHA2	-1.47545	1.57038e-46
AL049795.1	-1.04146	0.042376	CETN4P	1.20223	0.0110801	DBNDD1	-1.45337	1.27395e-23	CDC45	-1.33554	3.92484e-47	CKAP2L	-1.4772	6.20207e-55
SCAND1	-1.04149	7.9837e-10	TMX4	1.20096	5.77686e-29	DDX60L	-1.45474	2.64704e-35	IL21R	-1.33945	9.22738e-39	CDH1	-1.47938	1.7659e-05
RNU4-2	-1.0415	0.021212	SHANK1	1.19983	0.0130178	SHROOM4	-1.4571	0.00258386	PSPH	-1.34115	2.79176e-137	ETV4	-1.48188	7.30101e-44
CD81-AS1	-1.04256	0.0191297	SLC14A1	1.19887	0.00256088	GRHL3	-1.45932	0.00244456	HIST2H3A	-1.34148	1.3895e-05	CCR1	-1.48833	5.55309e-26
SFXN2	-1.04266	4.37824e-05	AC127070.2	1.19796	0.0118168	AC008556.1	-1.46201	0.0022919	LINC00379	-1.34611	9.54802e-05	GATA2-AS1	-1.48897	1.28267e-06
KDF1	-1.04492	6.86885e-05	IL1RAP	1.19744	8.99537e-15	PLEKHG1	-1.4631	0.00246038	SKA3	-1.34878	8.65506e-25	KIAA1614-AS1	-1.49254	6.60691e-07
AC110285.2	-1.04679	0.0420076	CDKL3	1.1972	0.00349464	TNFRSF21	-1.46651	1.71176e-60	SHISAL2B	-1.35047	4.58822e-08	SH2D3C	-1.49268	2.51211e-08
RF00019	-1.04826	0.0341646	TMEM246	1.19627	1.69985e-09	NCMAP	-1.46781	0.00212131	ANKRD1	-1.35049	3.70398e-05	COLEC12	-1.49399	1.61344e-16
SOX12	-1.04848	0.00130492	CREB3L2	1.1957	5.29294e-13	PATJ	-1.47037	4.64244e-114	ZNF674	-1.35328	1.04616e-31	RACGAP1	-1.49441	1.75691e-115
DDIT4-AS1	-1.04906	0.0211179	APOL2	1.19566	2.04276e-13	ZHX2	-1.47145	3.43371e-41	AC067735.1	-1.35376	6.53107e-05	MKI67	-1.49604	9.18347e-110
AC245052.4	-1.05046	0.0392105	KCTD19	1.19434	0.0122197	ALDH3B2	-1.47313	0.00220356	AMOTL2	-1.3556	1.72348e-48	KANK4	-1.49613	2.63998e-09
AL449106.1	-1.0509	0.0289463	PRKCA	1.18968	2.48161e-43	CST6	-1.47407	3.78684e-09	RTKN2	-1.35689	1.42924e-11	NR4A1	-1.49718	3.03772e-22
EIF4A1P7	-1.05252	0.016626	PCDH10	1.18916	0.0116851	GRB7	-1.47571	5.69598e-05	SPAG5	-1.35733	1.77842e-103	FAM27B	-1.49743	1.9748e-06
KDM8	-1.05285	0.0201373	GPR3	1.18866	0.00680163	MATN2	-1.47709	5.04747e-99	LSR	-1.35845	3.6632e-18	DPYSL3	-1.49793	1.23132e-05
DUSP8	-1.05307	0.000984833	PALMD	1.18788	0.000361454	ESAM	-1.47766	0.000670946	PPP4R4	-1.35852	6.65966e-05	HJURP	-1.49872	1.63582e-66
RN7SKP9	-1.05545	0.035377	AL136309.2	1.18738	0.0100059	SLC9A4	-1.48125	0.000676329	CENPU	-1.36438	4.09412e-47	DEPDC1-AS1	-1.4991	9.09246e-06
RPL35P5	-1.0556	0.00720063	PDE7B	1.18725	0.0140371	RNF144A	-1.48167	2.08793e-28	SERPINB8	-1.36464	6.90434e-06	ULBP1	-1.50836	2.56524e-38
JAM2	-1.05579	0.00437645	FKBP14	1.18443	1.47875e-13	LRRK1	-1.48257	6.76411e-27	FAM72A	-1.36601	1.95701e-09	RNVU1-2	-1.51149	3.37967e-06
KCND2	-1.05587	0.0364767	ARID5B	1.18328	1.81992e-34	SP6	-1.48291	1.69167e-05	AC024909.2	-1.36891	6.17789e-05	GTSE1	-1.5133	5.01518e-53
CLEC11A	-1.05599	0.0189918	STK17A	1.18315	3.16387e-30	LINC01151	-1.48351	0.00127107	RDM1	-1.37024	8.61217e-07	HIST1H2BA	-1.51493	2.97579e-06
PRAG1	-1.05765	4.9499e-09	STC2	1.18233	2.76165e-55	TINCR	-1.48557	0.000120241	AC084200.1	-1.37092	7.7711e-05	AC007389.5	-1.51983	9.13931e-06
RPS26P39	-1.06177	0.0105659	DUSP15	1.18187	0.0135624	CDC42EP5	-1.49262	0.00181013	SGO2	-1.37137	3.40704e-31	MECOM	-1.52152	1.02744e-05
EXOC5P1	-1.06289	0.0240467	AC241952.1	1.18159	1.46799e-07	TMEM40	-1.49363	0.000651283	HIST1H2BK	-1.37267	6.53408e-15	STC2	-1.52288	1.58371e-129
ATP5F1D	-1.0634	6.38024e-07	SLC31A2	1.18109	1.8229e-05	PLXNA2	-1.49608	6.31515e-20	SEC61A2	-1.37322	2.10543e-16	HOXD3	-1.52586	3.36538e-18
ARVCF	-1.06359	7.06063e-07	AC023632.2	1.18055	0.0119318	AC114488.1	-1.49626	0.000778205	SPAG1	-1.37418	1.09176e-17	IL11	-1.528	6.2595e-09
SMN2	-1.06424	0.000999476	SEC23A	1.17993	2.32066e-38	GLS2	-1.49662	9.90399e-05	MRPL58	-1.37605	1.87412e-60	KIF14	-1.52965	4.98303e-84
TUBB3	-1.06439	0.0125088	PRKAR2B	1.17928	2.73439e-06	RBPMS	-1.4992	0.00145773	CCDC189	-1.3762	3.74582e-13	MEST	-1.53035	8.32342e-182
VWA1	-1.06459	1.22803e-13	HOXC9	1.17924	0.00355942	LINC00842	-1.50065	0.000492187	FOXD1	-1.37666	6.33898e-05	SATL1	-1.53125	3.25432e-12
ARHGAP17	-1.0646	9.66959e-09	CDKN1C	1.17699	0.000121155	ADCYAP1	-1.50605	0.000631589	IL2RB	-1.37952	3.40529e-16	SHCBP1	-1.53244	6.31206e-43
COTL1	-1.06542	1.79255e-31	PCSK6	1.17631	0.0150073	CHMP4C	-1.51045	1.88789e-18	TFPI2	-1.37993	1.66239e-15	PBK	-1.53288	3.42627e-51
AP002770.1	-1.06597	0.0351512	ESPNL	1.17587	0.0140532	TMC6	-1.51272	1.838e-20	SGO1	-1.37996	5.84916e-27	ERBB3	-1.53349	1.77855e-11
AC093904.4	-1.06617	0.0367572	STEAP2	1.17558	1.1012e-12	AL590004.4	-1.51466	1.07668e-38	IQGAP3	-1.38002	2.29126e-58	MEGF10	-1.5349	4.08745e-13
DDN	-1.06626	0.0119742	C1S	1.17468	0.0147709	PLEKHG3	-1.51585	1.94843e-28	EPHA2	-1.38821	3.54275e-41	ITGA5	-1.53901	1.31867e-81
HMGA1	-1.06661	1.7586e-25	ATG4A	1.17389	3.42801e-12	RAB20	-1.51987	3.81568e-14	PROSER1	-1.38977	6.60057e-29	CCNB1	-1.54143	8.73698e-121
AC008277.1	-1.06745	0.0362299	ERO1B	1.17251	0.000725324	SVIL	-1.52229	4.49268e-163	GAS2L3	-1.39021	3.35297e-40	UBE2SP2	-1.54252	5.10968e-06
FAM3C2	-1.06781	0.000179129	OSGEPL1-AS1	1.17176	0.0124206	AC104667.2	-1.52231	0.00145214	ERBB3	-1.39166	1.25278e-09	HIST3H2BA	-1.54793	1.23255e-06
FAM129A	-1.07006	8.25081e-60	ARL4D	1.17149	0.000207264	PCAT7	-1.52365	0.00116013	TRIM39	-1.39244	9.17318e-31	KIF23	-1.54914	2.43596e-94
KIAA1755	-1.07205	0.0307108	NREP	1.16984	4.92194e-16	HOOK1	-1.52371	1.00817e-60	ZNF433-AS1	-1.39365	5.43941e-23	TACC3	-1.55397	1.92047e-87
SH3BGRL2	-1.07223	6.03948e-11	MIR100HG	1.1694	1.22861e-05	PLSCR1	-1.5291	9.53743e-65	GATA2-AS1	-1.39469	6.34128e-06	APELA	-1.55601	2.67586e-16
RBFOX3	-1.07276	0.0362707	AC021218.1	1.1689	0.0148614	MAP2	-1.52919	3.72043e-53	FGFBP3	-1.39518	2.82112e-30	TMPO	-1.55688	2.91211e-138
AC107075.1	-1.07369	0.0274382	TMEM117	1.16882	0.00030396	FAM155B	-1.52986	0.00103189	AC090627.1	-1.39749	1.92927e-05	PIMREG	-1.55831	4.82158e-47
RGL3	-1.07383	4.45432e-09	LDLRAD4	1.16769	0.000143138	ID2-AS1	-1.53037	0.000497851	HES6	-1.40019	3.63612e-24	KIFC1	-1.55976	1.92597e-76
MYB	-1.07643	0.000761515	ARMCX3	1.16759	1.10337e-24	UBASH3B	-1.53755	6.76396e-46	PIP5KL1	-1.40437	5.95524e-36	IQGAP3	-1.56571	8.84917e-75
ZNF771	-1.07702	0.000275864	ASS1	1.16504	2.41161e-28	EYA2	-1.54029	0.000782545	AC008267.5	-1.40705	4.21042e-10	TTC25	-1.56714	1.52606e-20
AC124068.1	-1.07759	0.0136493	UGT2B7	1.16394	0.00946767	RIMS4	-1.54194	0.00115258	SH2D3C	-1.40774	1.72049e-07	PRSS8	-1.56891	1.39979e-07
RPS3P6	-1.07927	0.0265355	C4orf47	1.16393	0.0110697	AC015712.6	-1.54326	4.05607e-05	EZH2	-1.40831	1.43794e-80	CENPE	-1.57476	2.36713e-65
ISM2	-1.0799	0.0339367	XKR4	1.16323	0.0164037	AC008760.2	-1.54483	0.000197459	TACC3	-1.40836	6.31955e-72	ARHGEF39	-1.57569	1.07063e-28
SYTL1	-1.0826	0.00168227	POLR3GL	1.16258	3.68305e-08	ESRP2	-1.54693	3.08344e-45	AC008083.2	-1.40984	1.98421e-05	RPS6KL1	-1.58222	1.94985e-36
BTBD19	-1.08391	0.00595329	ZHX1	1.16124	3.26463e-37	GPR143	-1.54771	0.00121343	HIST1H1C	-1.41076	1.14841e-38	TRIML2	-1.5915	6.13374e-07
MSMP	-1.08432	0.0198854	B3GALNT1	1.16121	4.7469e-13	NR3C2	-1.54794	1.8203e-15	AC107959.3	-1.41645	1.22698e-05	DLG1-AS1	-1.59336	8.02647e-07
AC245100.8	-1.0853	0.0256734	TMSB4XP1	1.16113	0.0166195	SASH1	-1.54993	6.93918e-29	GLRX2	-1.41691	2.54483e-66	CDC20	-1.59406	3.81505e-83
CYSRT1	-1.08592	0.0113139	PLTP	1.15937	3.66123e-06	KCNS3	-1.55298	4.06892e-18	FCGR2C	-1.41698	1.08838e-05	FAM72A	-1.59755	1.81899e-12
AC027097.2	-1.08842	0.0191731	BTN2A3P	1.15753	7.58685e-08	NYNRIN	-1.56119	6.9154e-24	HINT2	-1.42388	1.68747e-38	NUSAP1	-1.60066	3.73535e-115
VWA7	-1.08957	0.00966911	AC004057.1	1.15698	0.00664789	PACSIN1	-1.56242	0.000135742	TUBB2B	-1.42602	2.13604e-29	AKR1E2	-1.60531	9.14341e-24
AC011492.1	-1.09137	0.0235224	SCML1	1.15586	2.52793e-12	ANPEP	-1.56434	4.52232e-80	CCDC74B	-1.43518	1.00548e-16	ARHGAP11A	-1.60603	5.8312e-95
HMGA2	-1.09348	4.04713e-53	IL32	1.15583	1.8477e-15	MAP7D2	-1.56536	9.94025e-11	KIF18A	-1.4359	1.30995e-47	GSG1	-1.60746	2.3153e-06
SNHG4	-1.09457	2.7696e-05	AC012146.1	1.15455	0.00154565	MEGF6	-1.56609	4.86653e-19	TNFRSF12A	-1.43697	2.15187e-19	FAM167A	-1.61337	1.35367e-43
NFE2	-1.09473	0.0319196	LRGUK	1.1542	0.0119141	FA2H	-1.56725	0.00100861	COLEC12	-1.43967	2.71224e-15	AC026951.1	-1.61344	3.5451e-10
SLC52A3	-1.09556	0.0128465	AC022034.2	1.15271	0.00107387	OCLN	-1.5733	1.79949e-18	FAM167A	-1.4412	4.48467e-35	FOXD1	-1.61845	1.86981e-06
AP000781.1	-1.0964	0.0173438	ANK2	1.15243	0.0103439	PTPN6	-1.57561	1.41785e-12	MEGF10	-1.44288	1.13658e-11	AC112206.2	-1.61896	1.77717e-06
SNX32	-1.10062	0.0275271	AC097534.2	1.15165	0.000526953	GALNT18	-1.57593	2.79916e-18	ULBP1	-1.4449	5.29922e-35	GADD45A	-1.62802	6.80309e-60
MIR4668	-1.10109	0.029902	LRRC6	1.15114	7.56332e-12	XAF1	-1.57704	3.08421e-32	ZNF532	-1.44568	2.11281e-08	TMEM207	-1.63353	6.43043e-16
TMEM98	-1.10115	0.0207811	APH1B	1.14981	2.51075e-15	ABHD11	-1.57731	1.43938e-24	CAPG	-1.44791	2.39839e-22	NUF2	-1.63535	1.92737e-71
WBP1	-1.10148	0.000190646	TACC1	1.14963	9.39646e-25	IFIT1	-1.57892	6.94144e-52	RNVU1-6	-1.45119	2.02388e-09	CCNF	-1.63749	9.43503e-64
AC087286.3	-1.10176	0.0270341	C2CD3	1.14961	9.39445e-42	IFI44	-1.5797	2.08286e-48	TM6SF1	-1.45417	1.64951e-05	DIAPH3	-1.63793	5.06059e-86
AL031118.1	-1.10326	0.0301648	RBPMS2	1.14887	0.00979311	KRT7	-1.58077	6.51307e-99	NR4A1	-1.46084	4.93312e-21	PIP5KL1	-1.63996	2.17655e-48
PHLDA1	-1.10504	6.84889e-15	PTX3	1.14856	0.00176462	C15orf56	-1.58366	0.000882275	AF111167.2	-1.46257	9.94678e-14	SH2D4A	-1.65267	5.54194e-88
TIAF1	-1.10529	0.012699	PIK3AP1	1.14759	0.0132288	MFSD6L	-1.58607	0.000721261	KANK4	-1.4639	7.02846e-09	SCN4A	-1.6553	1.29063e-06
PRCD	-1.10715	0.00181656	AL049840.5	1.14736	0.0185703	PARP9	-1.58666	3.07171e-79	HIST2H4B	-1.46532	3.34465e-08	CLU	-1.65856	2.76549e-63
AL356488.3	-1.1072	0.0176536	LINC01719	1.14613	0.00974122	C15orf39	-1.58707	6.03548e-11	TOP2A	-1.46608	3.39435e-79	RF00003	-1.66335	3.14387e-09
TOP3BP1	-1.10848	0.0222959	DGAT2	1.14536	0.000622402	CNKSR1	-1.58767	1.41773e-06	CKB	-1.4692	2.15997e-32	CAPG	-1.665	5.6365e-29
KLK7	-1.10972	1.45151e-06	PCDHGC3	1.14458	4.47802e-05	SLIT3	-1.58934	7.40628e-53	RNVU1-2	-1.47003	5.81311e-06	CDKN3	-1.66644	3.95606e-42
LINC01117	-1.10978	0.0230744	AC036214.2	1.14427	0.0132032	SPINT2	-1.5923	5.29664e-63	KIF4B	-1.47079	4.64909e-06	SNRPA	-1.66743	1.09588e-87
KSR2	-1.10979	4.5031e-06	TRAF5	1.14397	1.08505e-09	LPAR5	-1.5925	0.000790633	CCNF	-1.47081	1.35872e-51	TROAP	-1.66985	5.17316e-50
HNRNPUL2-BSCL2	-1.11096	0.0289686	KIZ	1.14365	1.9848e-12	CD24P4	-1.59331	3.9797e-19	FAM129A	-1.47287	2.57819e-123	SLC16A3	-1.67362	2.82538e-07
NAPA-AS1	-1.11133	0.00440275	LINC02298	1.14281	0.0191191	COL4A3	-1.59362	0.000327739	SGCZ	-1.47621	1.00446e-25	SAMD4A	-1.67493	8.20634e-16
HCAR1	-1.11235	7.80556e-15	HERPUD1	1.1423	1.29908e-28	GAD1	-1.59522	1.09887e-09	TMEM154	-1.47827	1.64925e-05	RNVU1-6	-1.67503	3.84722e-12
AL158151.1	-1.11241	0.0260411	HOXA11	1.14216	0.0113996	VEPH1	-1.59679	2.71006e-08	CENPF	-1.48075	4.17474e-93	SLC2A3	-1.67516	1.75712e-125
AC008894.2	-1.11265	0.026852	AP000880.1	1.14215	0.0181624	SLC15A2	-1.59684	7.85247e-08	MAFF	-1.48322	5.49395e-16	HMGB2	-1.67653	5.60656e-163
AC007314.1	-1.11308	0.0236161	SLC13A5	1.14106	0.0186267	CYP4B1	-1.60032	0.000541883	KNSTRN	-1.49212	2.92728e-106	OTOL1	-1.67796	3.00866e-11
AC027309.1	-1.11842	0.0217792	GPNMB	1.13993	9.92149e-09	NR2F1-AS1	-1.60137	8.8711e-17	MPP7	-1.49452	1.31886e-05	TNFRSF12A	-1.68208	5.83327e-26
AC026401.3	-1.12118	1.56226e-07	PTH1R	1.13981	0.0145595	ZNF165	-1.6015	3.46583e-58	ELAVL2	-1.50429	2.22872e-06	RAB39B	-1.68375	5.61764e-96
SMARCA5-AS1	-1.12242	0.0194016	PDK4	1.13768	0.000928132	ELAVL2	-1.60196	1.32052e-23	SPHK1	-1.50955	6.3373e-07	LOXL2	-1.68638	7.95443e-22
NKAIN3	-1.12264	0.021368	AC010719.1	1.13707	0.0200036	PRSS22	-1.60232	0.00016682	IL23A	-1.51654	6.86442e-06	TAC4	-1.69043	6.76158e-07
LARGE2	-1.1231	2.82032e-05	DENND5A	1.13633	8.52886e-41	DHRS2	-1.60535	2.6159e-06	HM13-AS1	-1.52095	4.97611e-06	AC016924.1	-1.6969	2.11983e-09
AL354740.1	-1.12321	0.013365	AC009229.1	1.1362	0.00625051	DHX58	-1.60688	4.4838e-13	BORA	-1.52096	2.33506e-40	TAC1	-1.69796	1.32508e-14
AC020934.2	-1.12508	0.0131546	AP001347.1	1.13585	0.0194088	CYP24A1	-1.60688	2.23259e-05	PIMREG	-1.52156	1.12592e-44	NCAPG	-1.69837	3.35935e-94
AL662797.1	-1.1265	0.024662	RGS4	1.13566	0.0135063	PKP1	-1.61039	1.53105e-10	ARG2	-1.52368	8.14087e-79	KLF15	-1.69895	3.30708e-46
MIR205HG	-1.12723	5.2369e-05	HDX	1.13548	3.14033e-09	SH3TC2	-1.61059	2.72192e-23	UBE2SP2	-1.5246	6.60357e-06	TNC	-1.70091	2.3253e-07
TNC	-1.12732	4.38469e-36	RHOBTB1	1.13279	1.17689e-20	IRF5	-1.61181	1.61158e-11	IL11	-1.52513	8.22563e-09	TAL1	-1.70456	3.2308e-09
ITPRIPL2	-1.12846	4.82035e-51	PLXDC2	1.13209	0.00952184	WISP1	-1.61219	0.00033499	STC2	-1.52602	9.49744e-130	VEPH1	-1.70513	5.38073e-11
RPS27AP11	-1.1297	0.025769	DZIP1L	1.1302	1.13014e-05	MED12L	-1.6123	6.25317e-11	KIF14	-1.53175	1.47019e-83	AL590617.2	-1.71771	6.33737e-38
RPL21P28	-1.13195	0.000148037	SMCO4	1.13018	0.000562919	DNAJC6	-1.61258	1.43262e-24	HIST1H2BA	-1.53236	1.87578e-06	MZF1-AS1	-1.71926	9.19425e-18
NPM1P5	-1.13222	3.31561e-05	AC091825.1	1.12956	0.0168905	PRSS16	-1.61547	1.89695e-07	RNU1-122P	-1.53492	1.14706e-09	ESPL1	-1.7286	7.97798e-86
SYT17	-1.13475	4.47169e-08	HLA-B	1.12896	3.3166e-69	SKIDA1	-1.61561	5.82183e-14	DPYSL3	-1.53558	6.9256e-06	PIF1	-1.72962	1.93855e-44
PRRT3	-1.13675	1.70312e-05	C16orf71	1.12791	0.0171215	AC016405.3	-1.616	0.000666796	CCR10	-1.53845	1.31614e-12	FOXM1	-1.74367	1.40358e-61
AC007613.1	-1.13865	0.00999464	LPAR1	1.12784	1.79912e-10	WNT4	-1.61727	0.000648468	MKI67	-1.53875	1.86025e-114	CCNB2	-1.7562	7.3706e-121
AC096536.3	-1.13889	0.0157961	PPM1E	1.1275	0.010905	GPR87	-1.62114	0.000622577	HS6ST2	-1.53926	4.11435e-96	LINC00857	-1.75628	1.95021e-12
AC007537.1	-1.13921	0.00406716	GABARAPL1	1.1261	2.29464e-05	AC099568.2	-1.62224	2.95755e-05	HJURP	-1.543	1.77249e-69	SERPINF2	-1.75981	1.03299e-09
AC021074.1	-1.13944	0.00016649	BET1	1.12541	2.57404e-18	FANK1	-1.62426	8.20089e-08	DND1	-1.54447	4.85981e-07	BUB1	-1.76293	6.18175e-149
AC104046.1	-1.13963	0.0226636	RBP1	1.125	0.0105693	ESYT3	-1.62684	2.87736e-13	IFITM2	-1.54522	2.67215e-09	MAFF	-1.76677	6.25626e-22
MAL2-AS1	-1.13979	0.0242203	RPL36AP43	1.12437	0.0167811	DHDH	-1.62702	3.35243e-05	TMPO	-1.54713	1.98439e-136	IL21R	-1.769	8.354e-66
AC134772.1	-1.14088	0.0211961	PARM1	1.12425	0.00799295	FAM84B	-1.6272	1.56066e-132	SERPINE1	-1.54846	6.49331e-06	GDF15	-1.77186	6.89718e-72
AC006064.2	-1.14461	0.0233199	TMEM71	1.12345	0.0121052	CLDN3	-1.63713	6.58746e-09	RACGAP1	-1.55231	2.33557e-123	HIST2H4B	-1.77789	1.68969e-11
HSP90AB2P	-1.14581	0.00011849	PDCD1LG2	1.12331	0.000107959	CRYBG1	-1.63982	1.2316e-110	GTSE1	-1.55513	3.54653e-55	MIR5087	-1.79035	2.24206e-09
AC145207.3	-1.14699	0.0211292	GNB4	1.12326	1.04463e-50	LSR	-1.64077	2.85965e-32	AC112206.2	-1.55816	4.45529e-06	ALPK2	-1.79865	5.88215e-22
RPL18A	-1.14712	8.41286e-13	ADGRE1	1.12265	0.00549967	USP18	-1.64172	3.99146e-35	FAM72B	-1.5719	3.86808e-13	UBE2SP1	-1.79933	8.35566e-11
AL353795.1	-1.1472	0.0222959	ANKRD34A	1.12243	0.0116423	RASAL1	-1.64252	2.73484e-06	CENPE	-1.5733	4.87701e-65	NFKBIB	-1.7998	9.78684e-61
FTH1P16	-1.14758	0.00845134	SURF4	1.12079	2.55895e-57	NPTX2	-1.64357	0.000505562	CKAP2L	-1.57527	6.69309e-61	LYL1	-1.80169	1.05851e-07
SRGAP3	-1.14908	1.61944e-08	TIGD7	1.12063	2.7482e-17	TACSTD2	-1.64495	1.02214e-102	DLG1-AS1	-1.57638	1.08505e-06	HIST1H1E	-1.80323	2.26691e-31
AC073569.2	-1.15064	0.0224732	LINC01444	1.12033	0.0169488	OAS3	-1.64515	5.0584e-68	NEK2	-1.57976	9.37624e-97	RNVU1-3	-1.81009	3.03683e-11
RN7SKP227	-1.15113	0.0149571	BCL2	1.12018	1.01957e-10	DAPK1	-1.65062	9.72169e-05	RNVU1-4	-1.58183	2.30438e-06	RGS16	-1.81754	1.50539e-220
PPP1R14C	-1.15157	3.46383e-08	GAL3ST4	1.11969	0.0201838	RASSF5	-1.65107	2.67883e-11	FBXO43	-1.58256	1.29126e-11	AMOTL2	-1.82529	2.22897e-86
NACC1	-1.15224	3.86969e-08	ANKMY2	1.11956	1.02614e-24	KRT18P17	-1.65191	1.46729e-05	HOXC-AS2	-1.58511	7.05531e-09	CDCA2	-1.83322	4.37665e-102
SNORA80A	-1.15387	0.0222409	SATB2	1.11934	4.8766e-08	JAG1	-1.65525	2.86577e-52	RNU1-85P	-1.58891	2.16265e-10	H1F0	-1.83586	8.55e-168
RPL13AP7	-1.1558	0.00765615	BTN3A1	1.11873	1.60978e-18	MPP7	-1.66592	5.22946e-39	GADD45A	-1.595	6.32015e-57	CCNA2	-1.84017	1.02172e-123
SORBS3	-1.15986	0.00252843	PGBD5	1.1185	0.0191435	MLXIPL	-1.66967	1.33477e-05	KIFC1	-1.59533	7.90436e-79	SMPDL3B	-1.86632	9.42527e-33
FBXO27	-1.16117	3.9663e-06	FAM50A	1.11667	5.14556e-27	SLC44A3	-1.67371	4.41762e-09	MECOM	-1.5958	3.19565e-06	CDCA3	-1.86942	2.44863e-67
RPL5P1	-1.1655	0.0129979	CCDC82	1.11659	3.69045e-37	SLC19A3	-1.67765	0.000366619	AFAP1L1	-1.59674	1.35904e-08	KIF20A	-1.86995	3.6332e-147
LINC01835	-1.16644	2.23873e-06	PGAM2	1.11545	0.0220974	TBX3	-1.67815	0.000205981	SPC25	-1.59794	7.38975e-20	DLGAP5	-1.88213	4.76012e-101
LITAF	-1.1682	1.24517e-34	ADAMTS2	1.11526	1.58211e-07	IGFBP3	-1.67894	3.25338e-111	AC016924.1	-1.6004	1.88497e-08	S100A3	-1.88345	1.03186e-08
KCTD8	-1.17034	0.000640687	ELL2P1	1.11512	0.00961401	PROM2	-1.68023	5.62097e-33	CDC20	-1.60609	9.40675e-84	UBE2C	-1.88573	2.00089e-91
SUMO1P4	-1.17044	0.00300357	SFTA1P	1.11505	5.91117e-15	WNT10A	-1.68167	2.6156e-16	MEST	-1.61453	3.22845e-202	AC100858.3	-1.88786	1.99505e-08
RNF224	-1.17196	0.0189251	SLC41A2	1.11338	7.53885e-23	KRT18	-1.68424	1.02945e-106	CCR1	-1.61912	1.35358e-29	ATF3	-1.89602	6.93429e-124
SLC25A6	-1.172	1.34427e-30	AMPD2	1.11313	1.03054e-14	OSTF1	-1.68608	1.2313e-44	ARHGEF39	-1.62143	1.28694e-29	PTGS2	-1.9101	1.19915e-09
AC114546.3	-1.17274	0.0124387	ANKDD1A	1.11302	0.0143779	RASGRP3	-1.68851	0.000342983	HIST3H2BA	-1.62224	3.72351e-07	DEPDC1	-1.91066	5.86774e-102
ABCC1	-1.17358	1.78276e-19	TPK1	1.11251	3.85999e-06	WFDC2	-1.68949	2.47894e-12	NFKBIB	-1.62247	1.27977e-49	ISLR2	-1.91108	1.15691e-08
RPL22P12	-1.17483	0.0196286	SHC2	1.1124	0.0170728	CACNA2D1	-1.68982	1.7202e-05	CCNB1	-1.62376	7.05209e-133	RNU1-122P	-1.91151	4.45527e-14
SEMA3B	-1.17485	6.70494e-10	RPS6KA6	1.11237	0.000461559	PCDHA4	-1.69014	0.000262243	SLC16A3	-1.62437	6.68498e-07	HMMR	-1.91853	1.29447e-101
AL354733.3	-1.17497	0.0190186	MKLN1-AS	1.11131	0.00085225	MPZL3	-1.69435	1.15088e-14	SNRPA	-1.62494	4.49694e-83	AC116025.2	-1.92368	5.32979e-11
LCK	-1.17657	0.0186938	AC008708.1	1.11114	0.00907631	AC020978.5	-1.69752	1.6371e-19	MLH1	-1.62805	1.3886e-08	FUT1	-1.9248	2.86597e-79
EPHA1	-1.17665	2.58687e-10	DNAJA4	1.10977	8.76741e-09	GJB6	-1.69783	5.21172e-05	ARHGAP9	-1.62839	3.01989e-18	LAT2	-1.92531	8.21031e-09
AC016596.2	-1.17809	0.00807473	PALM	1.10936	0.000323645	SMOC2	-1.69959	0.000166402	CDKN3	-1.62925	6.53287e-40	TPX2	-1.93532	2.89716e-222
AC244153.1	-1.17868	0.000134138	SYNC	1.10502	2.43448e-10	ST8SIA6	-1.70133	8.79194e-12	AKR1E2	-1.63114	5.50882e-24	SERPINB8	-1.93744	1.47227e-10
FBRS	-1.1812	2.34344e-09	INPP1	1.10361	1.62416e-06	ADGRL2	-1.70451	1.93539e-90	ESPL1	-1.63203	2.56932e-76	IFITM2	-1.95572	6.2485e-14
LAT2	-1.1831	0.00763208	PRPS1	1.10085	9.16458e-33	OAS1	-1.70473	5.05579e-38	KIF23	-1.63216	3.82684e-103	KIF4A	-1.96245	2.45604e-157
LINC02175	-1.18364	0.0172042	TMEM218	1.10074	3.01303e-08	DCDC2	-1.71496	1.69849e-77	NUSAP1	-1.63677	3.34244e-119	PTTG1	-1.96529	2.93306e-128
ALKBH7	-1.18453	5.6298e-08	OSGIN1	1.10032	0.00218012	JUP	-1.71844	1.88855e-49	SHCBP1	-1.63928	3.54779e-48	CTH	-1.97945	1.05303e-71
FGFBP1	-1.18788	9.7473e-19	AP000560.1	1.09783	0.0256363	AC092919.2	-1.71884	0.000164899	POU2F3	-1.6408	1.7178e-07	RNF165	-1.9862	4.33363e-11
WNT16	-1.18906	0.0168709	GSEC	1.09629	0.000419363	TMOD1	-1.72167	0.000228166	DIAPH3	-1.64375	1.61637e-85	TNNC1	-2.01364	1.76523e-18
CCDC73	-1.19015	0.0162343	AC138649.1	1.09611	0.0247037	AC015712.2	-1.72669	7.09222e-21	AC100858.3	-1.64473	1.21282e-06	CENPA	-2.02667	7.22143e-61
GRIN2A	-1.19035	2.39116e-17	C2orf27A	1.09513	1.66304e-05	AC140479.2	-1.72949	0.000214909	TTC25	-1.6465	4.93271e-22	CEP55	-2.03077	1.06714e-100
AC087343.1	-1.19102	0.0161131	MYOM1	1.09376	0.0228762	GBP4	-1.73285	3.53498e-06	SLC2A3	-1.64812	6.23314e-121	DUSP6	-2.03117	1.25225e-154
PLCH1	-1.19119	0.0179183	AC004889.1	1.09327	0.00432469	ZNF704	-1.73848	4.69918e-05	CORO1A	-1.65803	6.90587e-10	FCGR2B	-2.03747	2.49091e-11
P2RY1	-1.19196	0.0158066	UFM1	1.0925	1.23982e-23	DMTN	-1.73877	3.27687e-10	EREG	-1.65879	1.79063e-07	MYBL2	-2.04411	1.55141e-111
PRKAA2	-1.19222	4.38057e-23	PECAM1	1.09155	0.0150073	KLC3	-1.74117	4.69006e-08	TRIML2	-1.66077	2.02152e-07	ACTL8	-2.05709	2.12248e-14
AC211433.1	-1.19635	0.0160587	TNFRSF1B	1.09142	0.0265651	TFAP2C	-1.74522	5.73624e-20	HMGB2	-1.66235	3.46825e-159	AURKA	-2.06299	7.96306e-195
SH3BP1	-1.19783	0.00253373	CCPG1	1.08985	1.84757e-10	AMPD3	-1.74711	1.48347e-06	UBE2SP1	-1.67199	1.84347e-09	ARHGAP9	-2.07433	3.50892e-28
PLA2G4B	-1.19793	0.00617508	MGARP	1.08971	0.0230332	TRHDE-AS1	-1.74735	2.03734e-05	ARHGAP11A	-1.67443	2.08525e-102	POU2F3	-2.07478	3.05387e-11
SOX9-AS1	-1.20131	0.0120955	AASS	1.08941	4.93226e-20	SLC44A3-AS1	-1.74873	5.52672e-07	KLF15	-1.67568	1.30773e-44	PSRC1	-2.08403	2.5388e-122
AC136469.2	-1.20147	0.00405015	HOXA1	1.0881	0.0219273	ERMP1	-1.75112	1.6152e-74	SCN4A	-1.6785	8.1866e-07	VAV1	-2.09057	3.03395e-14
RSL1D1	-1.20159	6.365e-81	CA5B	1.08625	4.40392e-05	F2RL1	-1.75423	3.57729e-54	RAB39B	-1.6796	3.30313e-94	CDCA8	-2.09344	4.30022e-163
DNAH3	-1.2023	0.000658766	GOLIM4	1.08523	2.40015e-47	GOLGA2P8	-1.75552	0.000174658	PIF1	-1.6801	1.54428e-41	UBE2S	-2.10358	2.57076e-36
AL354989.2	-1.20378	0.016028	ARFGAP3	1.08363	1.7573e-17	CLDN11	-1.75755	1.33425e-88	TAC4	-1.68014	7.24485e-07	PKN2-AS1	-2.13673	2.6487e-15
AC068831.4	-1.20636	0.0101751	EIF5A2	1.08335	0.0140142	UNC5C	-1.76195	0.00016564	PCED1B	-1.68057	1.42497e-43	NDC80	-2.13789	1.00228e-178
PRDM1	-1.20804	0.000393591	RCN1	1.08268	6.03858e-53	GCNT4	-1.76356	1.64204e-08	PRSS8	-1.69476	1.33147e-08	KIF2C	-2.1477	4.19263e-248
RPL21P3	-1.20818	0.0127502	TTC39C	1.08229	3.51026e-16	ITGBL1	-1.76364	1.21525e-06	NCAPG	-1.70013	5.01162e-94	BIRC5	-2.149	2.88484e-234
MIR1282	-1.20872	0.000602518	FAM229B	1.08073	3.06203e-07	AP001207.3	-1.76659	0.000160601	MIR5087	-1.70054	1.53245e-08	HAPLN3	-2.16127	1.24555e-15
AC091180.3	-1.20923	0.0152721	NEXN	1.08017	6.75868e-36	PARD6B	-1.76734	9.09786e-55	TROAP	-1.70324	3.42526e-51	KRT8	-2.16252	6.64203e-19
AC008725.1	-1.21053	0.00713523	YIPF5	1.08001	4.41304e-43	ANK3	-1.76748	1.22246e-30	CDCA3	-1.70418	3.48362e-56	ERMN	-2.16612	1.26511e-12
ASPHD1	-1.21132	1.0365e-05	AL606763.1	1.0791	0.0231162	TNF	-1.77002	4.50041e-05	CPA2	-1.70601	1.16163e-08	AURKB	-2.17166	9.36368e-84
CLDN6	-1.21141	1.52319e-10	BIRC2	1.07815	1.02598e-32	IFIH1	-1.77065	1.44477e-69	RNVU1-17	-1.7066	5.12172e-07	CDC25C	-2.19797	1.08442e-126
EEF1A1P19	-1.21213	0.00112615	MAGED2	1.07766	7.85924e-28	LINC01835	-1.77088	1.54162e-12	MZF1-AS1	-1.70875	2.6033e-17	TMEM88	-2.19869	3.5807e-12
RPL37P23	-1.21393	0.000180805	MXRA5	1.07647	9.95998e-12	AC002511.1	-1.77123	5.02732e-05	PBK	-1.71763	6.8793e-63	GDAP1L1	-2.20611	6.14613e-14
AC036108.2	-1.21714	0.0102378	CD274	1.07613	3.34046e-15	XKRX	-1.77181	0.000112188	VEPH1	-1.72303	4.71777e-11	MARCH3	-2.2076	4.89906e-25
AL669983.1	-1.21872	4.26796e-11	PIP4K2A	1.07514	4.00776e-15	AC100872.1	-1.77202	7.71552e-05	VMO1	-1.72745	1.63857e-19	FCRLA	-2.22019	1.85088e-14
AC131235.1	-1.21925	2.44775e-05	NDRG2	1.07464	1.02084e-05	SERPINB5	-1.7727	0.000151614	PTGS2	-1.72782	4.30808e-08	SKA1	-2.2226	3.71464e-128
AC025918.1	-1.22245	0.0102015	LHX9	1.07422	0.0294466	CYP2E1	-1.77601	5.84027e-05	FOXM1	-1.73024	4.34613e-60	HIST1H2AL	-2.22581	9.09885e-70
AC011498.3	-1.2258	0.0060227	GLI1	1.0742	0.0276432	GCH1	-1.77611	1.65458e-18	IL15RA	-1.73031	6.33115e-12	LGR6	-2.24266	3.71954e-12
TMEM150A	-1.22611	0.000345135	AC019080.1	1.07418	0.000533604	SAMD12	-1.77673	2.90403e-22	RNF165	-1.73037	1.00417e-08	LIN28A	-2.24702	1.0906e-194
THRIL	-1.2269	0.00880011	GPR176	1.07344	2.00257e-29	SLC2A12	-1.77912	8.69428e-66	GDF15	-1.73495	1.27757e-68	CPA2	-2.24768	6.5806e-14
CYP4F11	-1.22755	1.85743e-27	PTGES3L	1.07276	0.0280967	EFEMP1	-1.78055	1.41762e-140	TMEM88	-1.73499	4.38918e-08	ID1	-2.27434	1.01609e-73
UNC13D	-1.22772	2.79213e-20	FKBP9P1	1.07178	4.20335e-06	PBX1	-1.78093	5.27353e-29	MYLK3	-1.73929	2.64475e-07	RNVU1-17	-2.28384	8.27985e-12
C9orf163	-1.22842	0.0135369	AL354718.1	1.07132	0.0174274	IFITM1	-1.79216	9.41214e-25	AL590617.2	-1.7404	3.88494e-38	AP1M2	-2.3063	1.80885e-12
AC135977.1	-1.22911	0.0104627	COL24A1	1.07088	0.0301969	ADRA2B	-1.79284	3.98069e-05	LINC00857	-1.74971	3.44669e-12	HIST1H3J	-2.32025	3.2962e-21
CITED4	-1.22912	1.81779e-09	SEC31B	1.06916	0.0134804	LHX1	-1.79312	5.04191e-26	BUB1	-1.74994	1.98104e-145	ISG20	-2.32053	2.10355e-20
CEP164P1	-1.2292	0.0139012	ASAP3	1.06907	1.55167e-33	FAAH2	-1.79327	5.42363e-05	NUF2	-1.7718	1.48231e-81	IL6R	-2.32771	1.00596e-28
AP002490.1	-1.22962	5.83134e-05	PPP1R16B	1.06848	0.0266966	LTK	-1.79464	0.000108409	ETV4	-1.77791	1.09246e-60	PPP1R15A	-2.33239	5.94119e-152
ATP1A1-AS1	-1.22973	0.000595777	KIAA1024	1.0682	0.00239307	IFI27	-1.79948	2.45803e-58	HIST1H1E	-1.77924	1.32643e-30	HIST1H3I	-2.34853	1.47974e-19
SNORA80B	-1.23011	0.0123405	MRC2	1.06755	1.98891e-17	MYO5C	-1.80074	2.08286e-42	CDCA2	-1.78169	5.37432e-96	PLK1	-2.37293	2.7723e-125
FEZF1-AS1	-1.23225	1.19116e-09	RSAD2	1.06696	2.44247e-06	GNAZ	-1.80175	2.20162e-05	LAT2	-1.78846	9.55386e-08	CSTA	-2.39258	2.85251e-16
MMP24OS	-1.23373	0.00440275	FOXO3B	1.06641	0.010172	CRTAC1	-1.80299	5.80478e-05	AC116025.2	-1.79077	1.15315e-09	GJA5	-2.39475	1.31515e-13
S100A1	-1.23446	0.00497849	GIPC3	1.0659	0.0308814	PITPNM3	-1.80424	2.68673e-14	CCNB2	-1.79968	1.22969e-125	AP000692.2	-2.40486	5.38332e-15
ST13P15	-1.2349	0.0125551	AC016705.2	1.064	0.0220777	ST6GALNAC2	-1.80553	9.95014e-09	L1TD1	-1.80498	3.14129e-32	CALCA	-2.41816	3.40385e-25
EEF1A1P11	-1.23496	6.86261e-05	AC005082.1	1.06356	0.0113719	TMEM238	-1.80621	9.57487e-09	KIF20A	-1.81788	4.18995e-138	ROCK1P1	-2.42457	9.48808e-59
SNORD99	-1.23622	0.00195298	GALNT11	1.05999	1.96664e-13	F11R	-1.80786	4.39612e-120	CCDC144NL	-1.82517	5.64456e-08	AC034213.1	-2.46423	7.09017e-17
RPL11P3	-1.237	0.00471738	FAHD2B	1.05963	0.0301021	GRAMD2A	-1.81102	1.53576e-15	OTOL1	-1.82606	8.41454e-13	PCAT14	-2.47409	4.45814e-93
AL590714.1	-1.23728	0.00986631	GOLGA1	1.05929	1.89644e-12	PAK6	-1.81467	3.08046e-05	VAV1	-1.82648	3.12438e-11	MMP10	-2.56289	2.8041e-45
RPS15AP24	-1.23784	0.0117608	GPC6	1.05928	0.000159507	LANCL3	-1.81555	4.80482e-05	LINC01806	-1.82791	4.53396e-11	ESRP1	-2.57799	4.22784e-51
RAC3	-1.23811	1.12573e-14	AL359752.1	1.05837	0.00698942	MARVELD2	-1.81784	2.57103e-43	KRT8	-1.82799	4.70592e-14	HOXB-AS3	-2.58876	8.55706e-98
RPS15AP38	-1.24055	0.00575105	SLC12A5	1.05762	0.0119131	ARHGEF10L	-1.81792	3.66604e-16	SH2D4A	-1.82893	2.70497e-104	CTGF	-2.6021	2.52313e-18
ANKLE1	-1.24126	8.14886e-15	EVI5	1.0566	6.60956e-14	ASIC2	-1.81798	9.6984e-05	CCNA2	-1.83309	6.43729e-122	HIST1H3C	-2.60274	3.44207e-23
AL034379.1	-1.24147	0.00475653	ACSL5	1.05658	0.000177495	LINC02014	-1.81817	9.52354e-05	SMPDL3B	-1.83837	2.7041e-31	MMP3	-2.65405	6.61674e-23
AC018557.1	-1.24147	0.00403687	CACNA2D1	1.05642	0.020925	NTN4	-1.81985	8.02553e-45	FUT1	-1.86262	8.50051e-74	CALCB	-2.76099	1.74827e-43
AC025154.2	-1.24339	0.00997483	BMP2	1.0558	0.00476294	SELL	-1.82103	4.42283e-05	S100A3	-1.87297	1.30731e-08	ADGRG1	-2.76324	3.87691e-19
KLF16	-1.2442	7.83747e-06	GOSR2	1.05538	8.26867e-35	DDX58	-1.82571	5.72125e-138	TAC1	-1.87351	4.32494e-17	S100P	-2.82781	2.94999e-31
HMGN1P15	-1.24483	0.00326136	VSTM2L	1.05423	0.0264952	FRMD4B	-1.82585	8.61155e-06	H1F0	-1.87599	2.60384e-174	DHRS2	-2.8416	2.13986e-60
FGFBP2	-1.24844	0.00213779	ATP2B1	1.0537	3.38916e-46	PALM3	-1.8278	1.02799e-08	TPX2	-1.88118	1.63013e-209	ID2	-2.87191	1.48637e-174
RPS27AP16	-1.25351	8.38707e-06	AL353763.1	1.05307	0.0309365	ARRDC4	-1.83255	2.94412e-66	RGS16	-1.88648	9.10212e-236	HIST1H1T	-2.87746	4.67019e-79
AC091965.5	-1.2547	0.0111833	F2RL3	1.05303	0.0195777	OTUD1	-1.83347	1.46414e-10	HPGD	-1.89095	1.1523e-15	PCED1B-AS1	-2.95357	1.55161e-84
PLA2G12AP1	-1.25648	0.00482199	LINC01638	1.05272	0.0286521	EMX2OS	-1.83994	7.7713e-05	ATF3	-1.89283	4.91072e-122	FGF19	-3.04597	8.74042e-42
ACTBP7	-1.25695	0.0104858	ST3GAL3	1.05257	0.000994526	SLC27A2	-1.84666	1.14598e-06	CTGF	-1.90217	1.07526e-10	ID3	-3.04978	1.7998e-294
AC015799.1	-1.25959	0.00915577	LIN7A	1.05197	0.0332539	DPP4	-1.85491	1.04819e-22	UCP1	-1.90637	8.61189e-09	FGF21	-3.11239	1.76806e-190
AP001024.1	-1.26173	0.0112089	FAM13A	1.05188	0.00044755	TRIM22	-1.8553	2.70868e-16	DLGAP5	-1.90866	4.15969e-103	NLRP12	-3.39403	1.09599e-48
CIDEB	-1.26194	0.00819294	ADAMTS7P4	1.05154	0.0244899	NPR3	-1.85532	1.58221e-62	KIF4A	-1.9313	3.17694e-151	HIST1H2BB	-3.78777	5.33557e-92
NPY1R	-1.26234	0.00338487	MX1	1.04924	1.28832e-31	GULP1	-1.85655	2.98014e-07	ISLR2	-1.94016	5.71176e-09
SYCE1L	-1.26305	0.00490751	ITPRIPL1	1.04826	2.62039e-07	RGL3	-1.85985	2.30596e-24	UBE2C	-1.94237	9.4782e-96
MARC1	-1.26367	6.55854e-25	TMEM63C	1.04639	0.00805291	AL035409.1	-1.86589	1.00349e-05	MYBL2	-1.9561	8.78664e-102
RPS10	-1.26594	6.28909e-06	AC091563.1	1.04631	0.0285331	HID1	-1.8698	5.86924e-13	HOXD3	-1.98235	3.26522e-28
GSPT2	-1.26775	7.5781e-06	LRMDA	1.04395	0.000191218	SUSD2	-1.87379	5.2524e-05	UBE2S	-1.98302	2.17257e-32
PRC1-AS1	-1.26827	0.000653636	FSD1L	1.04342	6.30613e-08	KRT8P3	-1.88471	5.08018e-07	APELA	-1.98678	4.18405e-24
FGD1	-1.26842	6.20877e-08	MAP1LC3B	1.04294	4.05753e-13	GAS1	-1.88647	3.31334e-05	TNNC1	-2.00264	4.94265e-18
CERS6-AS1	-1.26853	0.0105936	AC097662.1	1.04148	0.0223711	MELTF	-1.88659	6.27039e-47	GDAP1L1	-2.00781	8.94205e-12
AC021723.1	-1.26969	0.00796141	TBX18	1.03946	4.25808e-11	CRABP2	-1.89055	9.15989e-44	HIST1H3J	-2.02199	1.44397e-16
AC016700.2	-1.27262	0.00157109	ABCC3	1.03936	1.52269e-16	LTB	-1.89338	1.0739e-17	TAL1	-2.03077	3.05174e-12
CCDC120	-1.27386	2.39439e-07	C4B	1.0381	0.0359579	SH3YL1	-1.8976	2.20479e-52	PSRC1	-2.04216	2.50225e-116
AC009902.2	-1.27637	0.00575071	COPB2	1.03774	9.41084e-53	NR2F1	-1.9003	1.13139e-36	DEPDC1	-2.04308	1.97796e-115
BRD7P2	-1.28105	0.000102587	SEC22B	1.03742	1.84035e-45	SULT2B1	-1.90413	3.73757e-06	CALCA	-2.0468	7.90648e-19
SEPT7P7	-1.28115	0.000535527	FBXO30	1.03678	2.38802e-13	GCOM1	-1.90758	3.5843e-05	CDCA8	-2.04713	1.94844e-154
CLDN3	-1.28526	9.96936e-06	DNAH7	1.03653	0.0288103	ISG15	-1.90911	4.12276e-37	TMEM207	-2.05582	3.52383e-23
AC073465.1	-1.29159	0.00610253	DLX5	1.03647	0.0234217	VWA1	-1.91368	2.54228e-38	RNVU1-3	-2.05776	9.65766e-14
ELFN2	-1.29795	1.20795e-20	EFEMP1	1.0358	8.3651e-39	ANO9	-1.91732	4.03728e-11	CEP55	-2.05963	4.01914e-102
GAPDHP72	-1.29999	0.00136462	GXYLT2	1.03576	9.68264e-06	GATA6	-1.91787	2.32147e-13	HMMR	-2.06675	1.5418e-115
AC136604.2	-1.30243	0.00581948	NKAIN4	1.03499	0.035667	ITGB4	-1.92027	2.91575e-23	SERPINF2	-2.07678	1.1825e-12
B3GAT2	-1.30556	0.00726866	HSPA13	1.03471	1.81778e-16	CCM2L	-1.92239	3.24239e-05	FCRLA	-2.09989	5.03945e-13
CHKB	-1.30718	0.00057251	CD200	1.03434	0.000204608	AC110619.1	-1.92826	1.49359e-05	PTTG1	-2.10153	1.57341e-142
RAB38	-1.3111	3.17082e-09	FBXO43	1.03369	3.49611e-07	UPK3B	-1.93063	7.98348e-15	PSMB9	-2.10674	2.34644e-10
AC090971.1	-1.3183	0.00322363	ORMDL1	1.03321	2.90257e-23	KLRG2	-1.9308	1.14439e-05	HOXB-AS3	-2.10686	1.10472e-67
AL590326.1	-1.32019	0.00531225	CCDC148	1.03275	2.48127e-06	LGALS9	-1.93482	5.66697e-07	IL6R	-2.12392	2.99087e-24
JSRP1	-1.32034	0.00432689	AC026124.1	1.03257	0.020073	ANKRD22	-1.94084	1.43101e-05	PPP1R15A	-2.13066	2.22018e-127
DUSP4	-1.32197	1.22702e-16	TRPC1	1.03185	2.82199e-10	LINC01558	-1.94376	2.58468e-05	AC009093.4	-2.16373	1.67729e-12
HIST2H3D	-1.32341	2.85809e-06	C17orf51	1.03106	6.22272e-08	TMC4	-1.94583	2.96986e-28	MARCH3	-2.17145	6.48507e-24
AC018475.1	-1.3243	0.00458983	PIGH	1.02801	0.000753957	RAB17	-1.95292	8.48398e-12	AURKA	-2.18105	1.37804e-214
IL23A	-1.32831	0.000184652	VEGFA	1.02771	2.73859e-33	ARHGAP44	-1.96186	2.07006e-05	CENPA	-2.18164	9.50724e-68
AC105020.2	-1.33124	0.00383064	EFEMP2	1.02731	2.20627e-36	LRG1	-1.96645	1.33821e-06	PKN2-AS1	-2.18172	1.20924e-15
CTNND2	-1.3313	0.00174548	KLHL13	1.02579	5.91275e-09	KLK8	-1.97076	1.92717e-05	HAPLN3	-2.20126	6.98217e-16
AC087521.4	-1.3334	0.00288174	GOLT1B	1.02559	1.04198e-21	SLPI	-1.9735	1.87984e-05	KIF2C	-2.20321	1.61053e-257
AC011503.1	-1.33567	0.0065424	GCLM	1.02522	1.16111e-14	AC007255.1	-1.97366	9.60982e-07	AURKB	-2.20597	2.24723e-85
AC005253.2	-1.33793	0.00554793	CDYL2	1.02381	0.0038047	LLGL2	-1.97808	3.28617e-59	ROCK1P1	-2.21867	1.07825e-49
AC025262.3	-1.33828	0.00432244	FSCN1	1.02364	1.50099e-09	AL358113.1	-1.9785	7.05685e-06	ISG20	-2.21991	1.17073e-18
KRT81	-1.33917	5.07975e-06	RET	1.02334	0.0358734	OAS2	-1.98314	1.55748e-67	LGR6	-2.22981	5.69565e-12
AC231981.1	-1.3396	0.00536376	AC027031.2	1.02325	0.00470424	KRT8	-1.98344	2.09282e-208	HIST1H2AL	-2.23082	9.33782e-70
RPL10AP1	-1.34026	0.00636084	ORAI3	1.02118	0.00578961	MX1	-1.9849	1.26042e-125	BIRC5	-2.24186	2.33293e-252
CRIP3	-1.34241	0.00523062	MYOSLID	1.02067	0.0404128	ELMO3	-1.98727	1.91118e-15	CDC25C	-2.24256	6.79464e-129
FREM2	-1.34402	4.47388e-07	MOSPD1	1.0202	1.06437e-13	PKP3	-1.99749	2.31555e-34	DUSP6	-2.25638	1.26674e-185
AC079328.2	-1.34609	0.00610048	VMAC	1.02019	0.00106394	SDK1	-1.99851	8.45415e-15	SKA1	-2.2592	3.12311e-129
AC125494.1	-1.35733	0.00372379	LINC00944	1.01949	0.0274615	SYT7	-1.99951	4.88016e-12	ID1	-2.26568	7.2834e-73
AC006064.4	-1.358	0.00108165	OAS1	1.01945	1.03768e-10	IL22RA2	-2.00674	5.55664e-06	ACTL8	-2.28685	5.51097e-17
TMEM184A	-1.36202	1.2733e-11	ANGPTL2	1.01893	0.000877129	SPNS2	-2.01038	2.50769e-07	NDC80	-2.30071	3.27691e-202
LDLRAD2	-1.36488	0.00536376	TMEM67	1.0178	3.75579e-08	CR2	-2.01285	1.43158e-07	CALCB	-2.34709	1.64954e-32
AC020913.1	-1.36651	0.0020926	KLF15	1.01771	0.0357827	DMD	-2.01612	6.40719e-34	FCGR2B	-2.35341	2.2596e-14
LINC00863	-1.36835	7.49566e-05	FCGRT	1.01761	0.000553824	IVL	-2.01742	1.15794e-05	GJA5	-2.3695	2.73558e-13
RPL5P17	-1.37137	4.71337e-09	SH3GLB1	1.01756	4.92658e-33	CTSH	-2.02071	2.13077e-77	CTH	-2.3981	6.27847e-99
AC067930.5	-1.37273	0.00321325	MFSD1	1.01738	4.51721e-16	ADGRG2	-2.02113	2.11125e-09	PLK1	-2.42526	2.6556e-129
AC125611.3	-1.37311	0.00265838	AC211476.2	1.01701	0.0412622	TLR5	-2.0227	2.43485e-07	HIST1H3I	-2.45592	9.64365e-21
FOXE1	-1.37501	3.08835e-06	EXTL2	1.0168	3.03542e-11	PDGFB	-2.02408	5.57323e-31	CSTA	-2.46294	6.30513e-17
USP44	-1.37545	2.92092e-07	AC093425.1	1.0167	0.0308446	RHEX	-2.02681	4.31362e-06	AC034213.1	-2.47444	8.33999e-17
GUCY1A1	-1.37763	2.37273e-06	RPS2P55	1.01576	0.0168112	GRHL1	-2.03008	3.4181e-51	AP1M2	-2.517	1.54405e-14
AC092115.1	-1.37829	0.00482199	SPTLC3	1.01543	6.63182e-13	PTN	-2.0345	3.51098e-10	AP000692.2	-2.55453	1.54084e-16
AC012640.4	-1.37851	0.00415472	ADGRF2	1.01524	0.0349121	NOV	-2.03923	2.63867e-26	ERMN	-2.57357	7.23136e-17
AC022413.1	-1.38336	0.000774776	GPR158	1.01463	2.67738e-06	DRD1	-2.03992	3.5114e-23	LIN28A	-2.60998	1.7554e-249
DDIT4	-1.38683	1.17331e-53	AL353743.4	1.01451	0.0211117	C1orf115	-2.0418	1.21305e-08	MMP3	-2.66371	1.19128e-22
RPS15A	-1.3895	3.12328e-54	FTLP3	1.01448	1.35523e-07	KIAA1549L	-2.04768	3.23389e-09	MMP10	-2.68129	2.18334e-47
LINC01127	-1.39534	0.00144679	SMIM25	1.01322	0.0222123	MKRN2OS	-2.04847	5.71957e-06	ADGRG1	-2.69768	3.33288e-18
AL161909.1	-1.39727	0.000258599	NAMPTP1	1.01278	1.21308e-10	SERPINA1	-2.0487	4.95479e-145	ID2	-2.78	1.36605e-162
RPS4XP22	-1.40341	0.0029976	RASD1	1.01195	0.0314071	RPL7P32	-2.06724	1.37454e-07	ESRP1	-2.82631	6.62558e-57
RNU4-1	-1.4111	0.000823077	NPL	1.01179	0.0293282	FOXO1	-2.07333	1.59336e-13	ID3	-2.83756	1.1493e-255
AC106886.4	-1.41286	0.00378247	C8orf37	1.01107	2.28467e-07	HSD17B8	-2.07446	9.18611e-15	FGF21	-2.88026	3.68776e-165
CORO1A	-1.41322	0.000585313	BMF	1.0107	1.49499e-11	ICA1	-2.07469	9.17062e-32	FGF19	-2.88247	1.27031e-37
SNHG19	-1.41663	0.000780879	GPR89A	1.00961	2.52173e-05	TNRC6C-AS1	-2.07726	3.61079e-06	PCAT14	-2.88289	3.02867e-113
EGR1	-1.42157	2.68295e-09	AC008764.10	1.00835	0.0272509	AC005083.1	-2.08723	8.24955e-07	HIST1H1T	-2.92327	1.32006e-79
FTH1P3	-1.4238	6.72024e-05	GGH	1.00826	2.67712e-08	FBXO2	-2.10296	8.7225e-12	HIST1H3C	-3.05772	1.45239e-29
RNU5E-1	-1.42411	0.000903136	SCUBE2	1.00792	0.0349143	CRYBG2	-2.10374	2.36942e-11	DHRS2	-3.09291	2.79342e-66
ZNF431	-1.42613	8.40197e-79	ZNF807	1.00714	0.0370667	IFI6	-2.11609	1.30465e-23	NLRP12	-3.18519	1.75248e-43
AC098591.2	-1.42681	3.35184e-06	AC018463.1	1.00687	0.0245675	AC005476.2	-2.12469	9.99834e-07	S100P	-3.3946	9.5138e-40
SNORD104	-1.42693	1.14605e-05	SLC36A4	1.00624	1.13634e-20	EPB41L4A	-2.12593	6.90107e-31	PCED1B-AS1	-3.43769	3.04792e-100
AC025518.1	-1.42901	0.00295959	AC010980.2	1.00594	0.0422015	ARHGAP8	-2.12631	1.91507e-06	HIST1H2BB	-3.81511	3.069e-90
HNRNPRP1	-1.43289	8.74146e-08	CASP4	1.0059	7.36547e-23	MALL	-2.12873	1.21853e-23
EEF1A1P9	-1.43516	0.00108472	DAPK2	1.00415	0.042571	KRT81	-2.12881	3.36422e-12
AC145285.3	-1.43612	0.00080357	ATP2B1-AS1	1.00386	0.0371489	ID2	-2.13257	1.43084e-50
SFRP1	-1.43758	2.46983e-52	SPHK1	1.00296	5.6422e-09	TBC1D30	-2.13528	1.00626e-18
MAP9	-1.44368	7.4736e-05	PLA2G16	1.00278	3.78526e-09	MGP	-2.13831	1.97579e-06
EIF3LP1	-1.44646	0.0015284	SYDE1	1.00276	2.67502e-10	EPSTI1	-2.14177	8.63173e-73
AC093249.6	-1.4485	0.00154907	AC010326.4	1.00155	0.0392407	OR7E14P	-2.14323	6.24832e-11
NPIPB3	-1.4492	0.00201059	KYAT1	1.00107	0.000369431	ABCG4	-2.14754	4.84787e-07
HMGB1P24	-1.45435	3.86565e-05	ARSD-AS1	-1.00037	0.0170616	SMPDL3B	-2.14807	2.40254e-21
AL355802.1	-1.45464	5.18425e-06	LINC00863	-1.00141	0.00423557	TNFSF10	-2.14923	6.5422e-99
AC068888.1	-1.45972	5.51848e-08	RHPN2	-1.00266	5.42587e-15	SUSD4	-2.14991	2.17608e-21
MT-TY	-1.46405	0.00230441	AC110285.7	-1.00354	0.0350583	NOTCH3	-2.18251	2.73988e-40
ANP32C	-1.46894	1.91104e-06	PPM1H	-1.00355	2.52959e-14	ALPP	-2.18288	1.50168e-06
CYGB	-1.47199	6.29432e-23	PTMAP5	-1.0044	8.09711e-09	MBP	-2.18307	1.97412e-100
RN7SL151P	-1.47353	0.00233685	NFIA	-1.00493	3.31506e-06	PPP1R14C	-2.18479	1.37836e-23
PANO1	-1.47521	0.00102671	LMTK3	-1.00539	0.000813899	UPK1B	-2.21597	2.80707e-10
FAM83F	-1.47682	0.000415687	AC004233.3	-1.00587	0.0414818	PLEKHA7	-2.23149	1.01477e-76
RNU4ATAC	-1.49606	0.000259565	PLCG1-AS1	-1.00611	0.0441913	VAV1	-2.23276	1.72812e-28
SULT2B1	-1.49749	0.000248339	DBP	-1.00612	0.000462388	PRKG1	-2.2352	8.18656e-07
RN7SL752P	-1.50049	0.00167273	ITPK1	-1.00628	1.26066e-17	AIFM3	-2.23901	2.51687e-08
AC008761.1	-1.50299	0.001637	ARHGEF19	-1.00652	4.8471e-08	KIAA0319	-2.24025	4.82022e-09
AC093110.1	-1.50485	0.00172255	RDH13	-1.0066	0.000406093	FGF9	-2.24686	1.886e-09
AC008155.1	-1.50641	0.00155363	CYP51A1P1	-1.00688	0.038316	KRT15	-2.24975	1.41062e-13
RPL10AP2	-1.5065	0.00176055	NAT8L	-1.00689	0.00113741	CDC42BPG	-2.25395	4.29537e-30
ZNF334	-1.50747	1.64354e-20	SCRIB	-1.00703	1.11103e-06	PRKCH	-2.25777	6.97354e-40
AC092069.1	-1.50858	0.0017057	DLX2	-1.00827	0.00318754	C2orf15	-2.2598	1.91787e-12
AL139099.1	-1.51008	0.00145525	AC020934.2	-1.00984	0.0234285	VIPR1	-2.26393	3.88556e-07
LINC02166	-1.52004	0.0013921	BFSP1	-1.00985	0.00029747	SCD5	-2.267	2.07701e-177
PCSK9	-1.52126	2.83975e-14	NUCB1-AS1	-1.01026	0.0403472	SYT13	-2.26802	4.40173e-25
RPL13P12	-1.52509	6.65391e-08	DLEU2L	-1.01037	0.0431841	HHIP	-2.27164	5.33272e-13
AC114956.3	-1.52729	0.00107214	HSPG2	-1.01047	8.78177e-20	SHC3	-2.27276	9.96231e-10
RPSAP52	-1.5298	0.00142204	ARRDC4	-1.01073	1.35357e-18	SNHG18	-2.27964	2.66556e-07
AL033519.2	-1.53103	0.000106448	MANSC1	-1.01083	0.000858045	ARHGEF37	-2.28287	1.7231e-46
AL049872.1	-1.53537	2.14775e-05	NOXA1	-1.01123	0.0137156	AARD	-2.2888	3.14351e-37
MARC2	-1.54125	1.51909e-06	RPS7P11	-1.01259	6.53581e-07	AC009495.3	-2.29848	3.66974e-07
MAL	-1.54583	1.94055e-81	ARAP2	-1.01302	2.46305e-27	CARD11	-2.29859	6.9856e-08
KRT18P4	-1.5536	0.000311139	SRCIN1	-1.01343	0.0369076	AC103740.1	-2.29992	5.66119e-08
AL122020.1	-1.55874	0.000870001	MAN1B1-DT	-1.01359	0.00858284	IGSF9	-2.30255	1.62541e-19
RNF39	-1.56511	0.000884883	HES4	-1.01376	0.000176702	ERBB3	-2.31015	3.23616e-126
CTXN1	-1.56573	0.000210285	N4BP3	-1.0159	7.9449e-07	SMIM22	-2.31103	1.70907e-07
FZD3	-1.56602	1.21371e-14	SDK1	-1.01695	0.00048462	FAM83F	-2.32062	3.92486e-08
GLS2	-1.56903	1.88931e-05	CCND1	-1.01732	9.7984e-58	NCCRP1	-2.32746	2.50198e-07
SLC7A2	-1.58203	1.4091e-13	ULK3	-1.01737	1.38916e-18	GPRIN2	-2.32752	8.6701e-10
SNX22	-1.58283	1.2827e-05	SUMO1P4	-1.01771	0.0092423	PKIB	-2.32892	6.9883e-12
SLC4A11	-1.5835	5.26907e-20	BCRP8	-1.01787	0.0196402	ARHGEF16	-2.33221	2.33032e-27
AC026412.2	-1.5879	1.6426e-05	PRSS23	-1.01846	4.33521e-75	FOXJ1	-2.34563	3.49008e-08
INO80B	-1.59131	0.000222437	GSTP1	-1.0187	2.13741e-23	MMP15	-2.34712	2.35941e-44
DGKI	-1.59589	9.07838e-10	TAB3	-1.01914	3.27e-36	NPNT	-2.35831	1.31144e-134
AC010904.1	-1.598	0.000397652	MNX1	-1.01948	0.0406631	AC090109.1	-2.35948	8.53509e-08
AC099518.5	-1.59912	0.00034151	RPS10	-1.01992	0.000281035	FAT2	-2.36603	1.04218e-75
PRSS22	-1.60981	9.10533e-05	NET1	-1.02037	4.30576e-63	CREG2	-2.36925	7.96523e-22
ANKRD2	-1.61742	3.91421e-14	SCX	-1.02042	0.0370084	ADAMTS15	-2.37636	1.07531e-73
AP005329.1	-1.6202	2.20315e-05	AC012254.3	-1.02146	0.00795444	LIPG	-2.37905	1.32376e-27
AL592166.1	-1.62611	5.39141e-10	HPDL	-1.02181	1.08707e-07	LINC02331	-2.3901	1.08688e-07
PTPRG-AS1	-1.63248	0.000555571	OGDHL	-1.02204	2.0099e-11	FAM198B	-2.39376	1.6116e-40
AC020763.4	-1.63852	0.000529067	PCAT7	-1.02228	0.0383171	ACVR1C	-2.39587	1.03705e-07
PRDM5	-1.63887	5.3139e-07	AC008760.1	-1.02242	0.0403079	SLITRK5	-2.40684	3.13465e-14
AC005540.1	-1.63995	0.000438594	TNK1	-1.02268	0.00222286	LINC01133	-2.41255	3.79119e-08
MIR663AHG	-1.64208	1.38572e-05	PSCA	-1.02346	0.00143348	TNIK	-2.41767	1.19354e-52
AL590133.2	-1.64326	0.000363589	RIPPLY3	-1.02385	0.0361662	KCNK15	-2.42291	1.23957e-10
ZFAS1	-1.64899	2.89633e-52	AC104996.2	-1.02559	0.0210359	FAM110C	-2.42523	5.17421e-50
NDUFA13	-1.65174	4.80185e-09	SLC39A4	-1.0262	3.12934e-15	SH2D3A	-2.42692	3.32327e-52
SNHG25	-1.6569	2.81848e-07	INHBB	-1.02634	0.000360928	KRTCAP3	-2.42942	2.70948e-13
NPTX1	-1.68081	7.40322e-15	NKILA	-1.02729	2.66103e-06	TTC39A	-2.43972	4.83852e-59
FER1L4	-1.68605	2.75282e-19	ADCK2	-1.02789	9.12373e-14	RTP4	-2.4412	4.27073e-11
RN7SL396P	-1.68707	8.00535e-06	GLYCTK	-1.02842	0.00496412	HPN	-2.44858	1.57151e-08
C3orf14	-1.69146	9.14522e-07	CYP8B1	-1.02967	0.0104433	KCNJ11	-2.45897	3.16774e-08
TMEM262	-1.70337	0.000324163	MYPOP	-1.03123	0.00528404	MIR200CHG	-2.46022	1.78275e-08
PRMT5-AS1	-1.73075	0.000160539	RUNX1	-1.03179	1.53096e-14	ACP5	-2.46428	2.1307e-11
ACSS3	-1.73126	3.10982e-10	AC073130.3	-1.03211	0.0327907	STEAP4	-2.46469	4.74613e-22
HNRNPA1L2	-1.73137	5.01733e-14	CCDC9B	-1.03382	3.10385e-20	FXYD3	-2.46659	3.78119e-08
ERICH3	-1.7336	7.26141e-06	BLOC1S1	-1.03461	0.00138944	PRRG2	-2.47032	1.42261e-12
GAPDHP60	-1.73384	8.17931e-06	HMMR-AS1	-1.03469	0.0363399	DDX60	-2.47284	3.58419e-199
KRT7-AS	-1.73931	7.64569e-08	PXN	-1.03472	2.99878e-16	PDZK1IP1	-2.47402	1.48265e-10
AC017083.3	-1.74121	0.000178994	AC013489.3	-1.03516	0.0259487	MEF2C	-2.50047	1.4613e-11
HSPA8P1	-1.7587	6.60942e-05	H1FX	-1.03587	2.1572e-07	KIAA1211L	-2.50756	1.06923e-26
RF00019	-1.76128	6.05118e-10	ST6GALNAC2	-1.03683	0.00305103	MISP3	-2.51401	3.25189e-17
RPS15AP1	-1.76503	2.82568e-06	MESTIT1	-1.037	0.0207042	ITGA2	-2.5167	7.00875e-41
PACSIN1	-1.77378	3.19207e-06	AKR7A2	-1.03712	9.35815e-26	RSAD2	-2.52055	2.08215e-48
SNORA14B	-1.77506	1.28769e-07	AC016876.1	-1.03713	0.0101766	SORL1	-2.52352	5.31979e-135
NPM1P26	-1.78812	1.26576e-07	TLR5	-1.03719	0.017793	FAM201A	-2.52967	1.38885e-09
AC110619.1	-1.8333	1.99071e-05	HIST2H2AB	-1.03737	8.92381e-09	DACT2	-2.55547	9.9957e-09
MIP	-1.84155	8.18941e-05	AC007537.1	-1.03805	0.00780978	PDE9A	-2.5695	1.54924e-11
AC126615.1	-1.84955	2.31769e-23	MIR4668	-1.03937	0.035629	ANKRD18A	-2.57618	2.67731e-12
RPL17P50	-1.85633	4.98099e-06	RPL36	-1.03939	9.98858e-32	RBBP8NL	-2.57905	1.95334e-10
AL512488.1	-1.87435	4.60964e-08	ROGDI	-1.0397	2.78694e-09	LIPH	-2.58065	7.72109e-16
SOCS2	-1.87964	8.34364e-21	KLF4	-1.04015	2.06924e-07	CGN	-2.58213	1.8834e-126
CHST9	-1.88894	1.78183e-05	NACC1	-1.04056	5.36723e-07	STX19	-2.58301	5.1668e-13
MXRA8	-1.8936	1.05317e-05	TAGLN2P1	-1.04147	8.34525e-07	IFI44L	-2.5898	5.71962e-92
EDARADD	-1.89434	4.89566e-05	IGFBP5	-1.04156	7.606e-41	INHBB	-2.5918	5.54504e-25
HMGA1P2	-1.91894	1.01603e-10	KRT18P48	-1.04185	0.0314226	ANKRD34B	-2.59263	9.4488e-26
NALCN	-1.92596	1.34617e-24	AMIGO1	-1.04276	0.00309872	SHROOM2	-2.59356	1.74023e-16
CADM4	-1.94523	3.48364e-20	PIK3C2B	-1.04304	5.73463e-08	CYBB	-2.60383	5.18735e-09
MIF-AS1	-2.02634	3.60365e-12	GRTP1	-1.04387	0.000289431	GPRC5A	-2.61532	7.24733e-141
EEF1A1P12	-2.03762	2.2476e-08	AC008906.1	-1.044	0.0267062	LAMA3	-2.61534	0
SPP1	-2.04354	1.52008e-06	PROCA1	-1.04442	0.00309494	SYT14	-2.62782	8.83858e-11
ADGRV1	-2.0572	8.09441e-29	EIF3LP1	-1.04449	0.0248226	KCNH7	-2.62787	1.67526e-85
TMC5	-2.07676	7.75925e-41	AL442663.4	-1.04533	0.0351571	ST6GALNAC5	-2.6319	1.38626e-153
AC067930.6	-2.10793	9.20778e-16	TTC31	-1.04595	2.07128e-09	TRHDE	-2.63645	9.50109e-23
CR2	-2.11604	4.50362e-10	TP53I3	-1.047	1.13044e-13	GALNT5	-2.66512	4.08182e-10
AC009133.1	-2.15293	1.08435e-09	RNF165	-1.04735	0.00196662	TNFSF15	-2.67491	2.22062e-13
WNT7A	-2.25784	2.47312e-110	AL033527.3	-1.04804	0.0230694	TMPRSS4	-2.68224	9.34322e-12
RPL29P11	-2.28197	5.2687e-17	AL354836.1	-1.04908	0.0336634	C2orf54	-2.68304	1.48606e-10
CCND2	-2.36875	8.87098e-08	AC011611.5	-1.0494	0.0251708	ENPP5	-2.68668	2.69491e-55
GLDC	-2.45382	1.8025e-20	MBOAT2	-1.04953	1.21478e-20	FRK	-2.69336	7.44259e-58
RPS15AP12	-2.51295	1.47863e-17	CIDEB	-1.05057	0.0272992	MISP	-2.7088	2.00058e-17
HNRNPA1P35	-2.58615	1.45605e-12	AC005253.2	-1.05069	0.0308381	TTC9	-2.71102	5.99502e-60
CSRNP3	-2.90902	1.00419e-32	EDAR	-1.05074	0.0146293	TSPAN1	-2.71168	4.60264e-44
			CSK	-1.0509	1.47383e-17	ERICH5	-2.71778	1.26113e-52
			ERICH2	-1.05188	0.00155834	LAMP3	-2.72074	2.38503e-20
			IKZF4	-1.0528	0.0206241	KRT16	-2.72088	4.88599e-14
			CORO1A	-1.05444	0.011204	FUT1	-2.72174	1.70662e-14
			ABCA4	-1.05518	0.0279052	MGAT4A	-2.73636	4.63306e-75
			RP1L1	-1.05523	0.00901204	COL4A4	-2.75184	4.88015e-11
			SERTM1	-1.05605	0.0196946	ATP2C2	-2.75694	1.95166e-10
			OVCH1-AS1	-1.05815	0.0149142	ZBED2	-2.75825	1.17972e-91
			CCDC85C	-1.05884	1.05439e-15	CACNG4	-2.77932	6.61937e-136
			PNPT1P1	-1.05918	0.0315698	TMC5	-2.78258	9.38683e-51
			CFAP298	-1.05964	0.000498536	RNF223	-2.78712	1.85047e-11
			AL021707.6	-1.06036	0.0273913	ELF3	-2.81658	7.73491e-68
			HMGB3P22	-1.06089	0.0255123	KRTAP2-3	-2.81707	2.15298e-12
			FURIN	-1.06121	1.55099e-17	CYP4F3	-2.81803	7.16166e-11
			AC080112.1	-1.06143	0.000251435	PADI2	-2.81891	2.22699e-29
			ADGRL1	-1.06175	5.35642e-15	TMEM51-AS1	-2.82992	3.35321e-22
			BEND3	-1.06297	9.36537e-12	AP1M2	-2.8372	1.67666e-136
			TERT	-1.06297	0.0151129	NALCN	-2.84381	2.13411e-38
			TMEM141	-1.06369	0.000273712	ABLIM2	-2.84521	1.45198e-12
			RHOV	-1.0637	0.0115347	CMPK2	-2.84617	2.05047e-68
			HMGA1	-1.06386	8.56921e-26	FOXQ1	-2.85469	4.41225e-12
			RN7SL752P	-1.06394	0.0295428	ELOVL7	-2.87129	4.12719e-84
			SUSD2	-1.06418	0.0315115	NEBL	-2.87503	1.34672e-21
			RPS4XP22	-1.06429	0.0261805	SLC6A11	-2.8809	8.96202e-39
			MAP3K21	-1.0648	4.79722e-24	GDA	-2.88798	4.78029e-68
			CBLN1	-1.06584	0.0231492	ACTC1	-2.88981	1.29509e-17
			PLBD1	-1.06636	0.00210473	MROH6	-2.89384	5.3521e-70
			AC012368.1	-1.06675	0.0194187	HUNK	-2.89929	1.08702e-15
			KRT8P45	-1.06709	0.0310163	MDFI	-2.91207	6.07643e-30
			AL359258.2	-1.06795	0.015385	PRRG4	-2.91417	4.24962e-77
			ACY1	-1.06821	0.0179135	TUBBP5	-2.92429	1.94499e-12
			SLC27A3	-1.06991	2.11943e-08	PLEKHG6	-2.94314	4.96771e-15
			HIST1H3H	-1.07016	3.61274e-16	PROM1	-2.94422	4.88777e-20
			BNIPL	-1.07035	0.0286521	SLC9A2	-2.94683	2.82426e-13
			DNALI1	-1.07046	0.0287372	MESP1	-2.95594	3.32549e-38
			CPTP	-1.07051	1.18644e-09	LYPD1	-2.95831	5.1101e-14
			ZFHX4-AS1	-1.07194	6.7827e-10	TMEM125	-2.96146	1.69538e-80
			PBX1	-1.07222	9.35802e-10	CAMSAP3	-2.97605	3.36743e-37
			NOXO1	-1.0724	0.0288426	PDE5A	-2.98751	5.84249e-20
			TMEM51	-1.07241	1.09959e-10	RASSF6	-2.98932	5.16519e-27
			TMEM178A	-1.07422	0.00359724	FAM83A	-3.0047	1.78916e-80
			LOXL3	-1.07489	1.61586e-11	LAMC2	-3.01301	0
			C10orf91	-1.07528	0.0236738	MYO5B	-3.0156	1.76741e-198
			RNU5E-1	-1.07549	0.0131792	GDF6	-3.01815	1.99939e-45
			TLDC1	-1.0757	3.67929e-22	SETBP1	-3.06314	1.41773e-42
			LNX1	-1.07579	0.0230181	B4GALNT3	-3.06582	1.29805e-37
			HIST2H3D	-1.07666	0.000140683	KRT13	-3.1557	3.19589e-13
			MED12L	-1.07707	4.73306e-05	CNKSR2	-3.17151	6.6759e-17
			CARMIL2	-1.0774	0.00184793	DHRS3	-3.1796	8.90409e-84
			STXBP2	-1.07741	2.65392e-12	BX119927.1	-3.17981	2.39975e-16
			H2AFJ	-1.07825	3.88637e-12	NWD1	-3.18245	8.59603e-28
			PKP1	-1.07851	5.94533e-05	CA2	-3.18504	1.31386e-80
			THAP7	-1.07935	3.05009e-11	SLC37A1	-3.18508	2.09049e-42
			AC068790.5	-1.07937	0.0271594	TJP3	-3.1943	8.23e-30
			NAIP	-1.07993	0.0287014	INAVA	-3.19597	2.75839e-33
			AC007388.1	-1.08013	3.27083e-06	IQANK1	-3.22179	1.33993e-111
			LYN	-1.08166	1.51783e-13	PDZK1	-3.22798	1.26361e-35
			IQCJ-SCHIP1	-1.08173	6.79487e-06	IRF8	-3.23373	2.68672e-21
			AC134772.1	-1.08211	0.0249006	CRB3	-3.24393	1.20653e-37
			SMAD6	-1.08225	5.68827e-17	BICDL2	-3.24784	1.17317e-16
			VDAC3P1	-1.08283	0.0217916	AL049555.1	-3.25135	7.00279e-17
			AP000942.2	-1.08455	0.00992456	ANKRD2	-3.25626	6.11447e-35
			AL360270.2	-1.08507	0.0164004	KIT	-3.29417	3.41615e-45
			FIZ1	-1.08507	3.03557e-06	EPN3	-3.29684	1.58552e-28
			NPM1P9	-1.08534	0.0277799	MYO3A	-3.32598	5.49591e-26
			AC008740.1	-1.08696	0.00991325	CCL28	-3.33268	1.08313e-28
			CLEC11A	-1.08757	0.0121321	AQP3	-3.33392	1.21008e-35
			SUMO2P6	-1.0876	0.00234638	CXCL16	-3.33571	5.69269e-55
			VPS37C	-1.08793	2.29115e-08	GABRP	-3.33867	6.29957e-15
			B3GNT4	-1.08861	0.0058969	FBP1	-3.3488	2.28118e-22
			CLDN9	-1.08979	0.0133548	FOXB1	-3.35224	1.71883e-18
			AC015799.1	-1.09109	0.0225925	DLX3	-3.35618	8.52537e-19
			ZNF524	-1.09204	0.000789622	ILDR1	-3.3665	1.31542e-17
			TGM1	-1.09226	0.00502903	HS3ST1	-3.3761	3.5906e-21
			C20orf27	-1.0926	8.15668e-10	OVOL2	-3.37808	5.1135e-27
			AP001024.1	-1.09279	0.0264952	LINC02302	-3.38639	6.31044e-16
			SYP	-1.09344	0.00818038	SIGIRR	-3.39444	3.05269e-24
			KRT18P34	-1.09472	0.0172069	SYNE4	-3.39833	2.6422e-26
			TRIM47	-1.09499	8.38648e-16	SYT16	-3.42011	4.74894e-39
			CALM2P2	-1.09506	0.00235598	MUC20P1	-3.44229	5.13376e-19
			IL18R1	-1.09732	0.0109041	FER1L4	-3.4439	1.0219e-52
			THEM6	-1.0983	3.41772e-32	PCDH19	-3.44463	4.90333e-87
			AL161421.1	-1.09841	0.00518768	MYO1D	-3.4563	6.73441e-23
			DNAAF3	-1.09997	0.0205566	PCDH1	-3.46021	4.57472e-144
			HSP90AB2P	-1.10007	0.000168253	SPINT1-AS1	-3.47096	1.79253e-23
			AC118344.1	-1.10186	0.0232696	SPINT1	-3.47356	1.46707e-121
			AC010203.1	-1.10193	0.0179553	PLCB1	-3.47883	1.26913e-25
			AL355388.2	-1.10258	0.0246062	ADGRF1	-3.47897	2.28566e-246
			AC053527.1	-1.10319	0.0221369	ALDH1A3	-3.48143	2.01391e-281
			PROC	-1.10319	0.0131887	MOB3B	-3.49416	1.80248e-30
			KNOP1	-1.1041	9.59248e-31	GJB3	-3.49961	2.75937e-169
			AC093503.2	-1.10464	0.012708	KRT19	-3.52785	2.38893e-115
			NUCKS1P1	-1.10661	0.022314	PRR15L	-3.54119	4.61379e-19
			LGR4	-1.10727	2.87476e-45	ESR1	-3.54216	1.70014e-43
			PRC1-AS1	-1.10834	0.00264116	WNT7A	-3.56452	1.54795e-143
			JMJD7-PLA2G4B	-1.10875	0.00537969	CBLC	-3.56539	2.04378e-38
			AC091133.5	-1.11042	0.021443	TRIL	-3.59245	1.60309e-24
			AC254633.1	-1.11113	0.023561	FGD2	-3.60976	1.21537e-22
			CARD10	-1.11133	4.61723e-11	KRT4	-3.61819	2.75381e-81
			DHRS1	-1.11173	4.479e-06	PTAFR	-3.63346	2.7798e-31
			TM7SF2	-1.11178	2.24367e-09	AC119427.1	-3.64394	6.08831e-21
			PDZK1IP1	-1.11226	0.0101768	AC093840.1	-3.65921	2.13507e-64
			EIF4A1P7	-1.11325	0.00835864	FAM180A	-3.67615	9.74283e-28
			FUT2	-1.11366	0.0233283	SOWAHB	-3.67807	2.57583e-40
			KLK8	-1.11367	0.0226569	NTN1	-3.6983	2.96947e-43
			LINC01106	-1.1145	3.71497e-09	FAM83B	-3.71394	4.30328e-56
			HSPD1P12	-1.11512	0.0139772	GSDMC	-3.74008	3.25122e-45
			SLC25A23	-1.11521	1.33032e-18	HMCN2	-3.74498	7.19596e-21
			MIR497HG	-1.11524	0.0222082	GJB5	-3.75059	1.05146e-68
			AC007314.1	-1.11539	0.0186545	KLK7	-3.77764	2.51544e-45
			SYT7	-1.11643	0.000378685	CDS1	-3.78781	5.96585e-216
			AC138150.2	-1.11648	0.0129736	UCA1	-3.8147	5.82379e-253
			PRR36	-1.11825	0.0060881	AC245041.2	-3.82078	3.7228e-20
			RPL21P3	-1.11878	0.0184906	ANXA9	-3.82379	3.11414e-30
			SAMD1	-1.11926	6.45168e-25	PTGFRN	-3.83412	2.06928e-212
			SNX18P3	-1.12169	0.00891121	BSPRY	-3.86877	9.20654e-34
			CAVIN2	-1.12191	2.22613e-85	CLDN4	-3.88645	2.48982e-119
			ANKRD31	-1.12247	0.0169316	KRT5	-3.89567	1.19087e-119
			NIPAL1	-1.12268	1.21308e-10	TFCP2L1	-3.90123	1.0679e-51
			CD24	-1.12317	1.2228e-60	CCL2	-3.9152	2.15902e-35
			TSSK6	-1.12517	0.0140142	XK	-3.92184	2.21944e-77
			AC016727.1	-1.12643	0.00483235	EPCAM	-3.92359	0
			BRD7P2	-1.12661	0.000566296	S100A9	-3.94197	3.15526e-21
			PRNCR1	-1.12727	0.0213915	ACKR2	-3.9533	4.55921e-45
			MAST4-AS1	-1.13021	0.0175325	EPPK1	-3.96272	6.60748e-111
			SDC1	-1.13028	5.75197e-20	MYRIP	-3.96726	6.85109e-32
			BCAM	-1.13064	4.26965e-08	CDH6	-4.04695	7.44051e-209
			LINC01770	-1.13098	0.0188191	MUC20	-4.04964	9.15495e-53
			AL807752.3	-1.13494	0.00430415	GALNT3	-4.08904	0
			CYP4F3	-1.13514	0.0193707	IRF6	-4.09272	1.51759e-122
			FXYD3	-1.13531	0.0200042	B3GNT3	-4.12242	7.0494e-115
			SPAG8	-1.13633	0.0195338	RBM47	-4.20161	2.11404e-157
			GRIP1	-1.13672	4.91811e-10	KLK10	-4.20249	1.04757e-30
			LRIG3	-1.13753	1.3391e-23	CLDN7	-4.2115	0
			AMN	-1.13805	0.0107027	C1orf210	-4.24821	9.71129e-46
			AL122020.1	-1.13971	0.0166958	AL035661.1	-4.25982	3.8465e-31
			AC027319.1	-1.14075	0.00982539	RASGRP1	-4.26384	2.81802e-58
			THRIL	-1.14095	0.0126246	AC010503.4	-4.27148	5.53326e-54
			FAM86B1	-1.14208	0.00115236	KRT17	-4.27207	3.58035e-45
			ANXA3	-1.14209	5.12607e-62	HSH2D	-4.29742	1.81812e-38
			LRRC45	-1.14232	1.65794e-16	GJA5	-4.33495	1.28483e-113
			AC020658.7	-1.14283	0.00716318	AC108860.2	-4.34435	2.94275e-33
			BDH1	-1.14303	6.43178e-18	ST14	-4.35138	0
			LINC00973	-1.14434	6.64174e-09	MAP7	-4.36059	7.85199e-202
			COQ7	-1.14478	6.57554e-11	DAPP1	-4.36337	3.85832e-29
			SHMT1	-1.1448	2.27484e-30	SPOCK2	-4.37303	0
			AC005841.1	-1.14521	0.0170728	NECTIN4	-4.40628	3.42341e-39
			DHRS11	-1.14793	0.000391738	MYH14	-4.41445	1.48393e-201
			MCRIP1	-1.14925	3.99011e-06	PRSS8	-4.53327	1.78261e-97
			SLC44A2	-1.14989	3.79095e-43	AZGP1	-4.5818	2.30163e-32
			AL049795.1	-1.15023	0.0180666	TC2N	-4.58268	3.55772e-137
			SAMD10	-1.15039	2.34227e-05	LIX1	-4.58472	3.47848e-129
			PKD1L2	-1.15076	0.0149239	MUC16	-4.59708	2.94276e-84
			VWA7	-1.15189	0.00442996	FRAS1	-4.63666	2.55215e-213
			ASAP2	-1.15262	1.16206e-57	MARVELD3	-4.65917	9.28899e-81
			AL662797.1	-1.15374	0.0167745	EPHA1	-4.70066	1.66645e-78
			AC092115.1	-1.15375	0.0179135	KDF1	-4.71824	7.77273e-53
			SLC2A11	-1.15437	2.02601e-11	MIR205HG	-4.8463	1.84552e-47
			SVILP1	-1.15442	2.04468e-07	MUC4	-4.88343	1.63041e-71
			PLEKHA4	-1.15522	2.88086e-07	FUT3	-4.8958	6.19377e-55
			PPDPF	-1.15535	0.000449428	AC099329.2	-4.92828	3.00563e-49
			AC073046.1	-1.1557	0.0177813	PLCXD3	-4.94023	5.43906e-35
			MIR34AHG	-1.15644	0.00301776	EPS8L1	-4.99058	1.86904e-59
			AC145207.3	-1.15665	0.0159679	CWH43	-4.99496	2.56233e-50
			TTLL11-IT1	-1.15727	0.0176489	ERP27	-5.03601	7.84081e-85
			AC091180.3	-1.15727	0.0168955	TMPRSS13	-5.04009	1.50884e-47
			SUSD4	-1.15737	3.98169e-06	MYO3B	-5.13131	3.60497e-66
			RALGPS1	-1.15868	0.00131017	EMX2	-5.13364	5.08503e-51
			EEF1A1P12	-1.15952	0.00194925	MACC1	-5.1377	0
			CHDH	-1.16011	5.04467e-09	FGFBP1	-5.18697	4.69093e-149
			CLCN2	-1.16053	7.76707e-10	KLK6	-5.20381	0
			AC090912.1	-1.16062	0.0160095	SCEL	-5.20945	5.05797e-193
			NMB	-1.16098	0.00124641	PROKR2	-5.21716	1.7335e-51
			SORD2P	-1.16151	0.0161233	PRR15	-5.2204	1.05125e-87
			FAM198A	-1.1616	0.0135225	COBL	-5.23485	1.43841e-118
			ZFAS1	-1.1624	1.11754e-26	C1orf116	-5.34268	2.14514e-278
			WWC1	-1.16246	4.83641e-78	LCN2	-5.36354	0
			AL023775.1	-1.16313	0.00125885	GRHL2	-5.4604	6.58635e-81
			ARHGAP29	-1.16331	4.69602e-66	TIMP3	-5.47422	1.97058e-251
			AC011389.3	-1.16338	0.0157261	S100A14	-5.51101	3.14021e-79
			RPS27AP11	-1.1636	0.0168905	EGLN3	-5.55836	0
			TES	-1.16449	9.40827e-61	SEMA5A	-5.59755	2.55695e-60
			CTSV	-1.1646	1.43982e-20	MPZL2	-5.72734	1.03397e-139
			AC018868.1	-1.16461	0.0158248	KLK5	-5.80676	5.10377e-162
			AC008277.1	-1.16483	0.0160313	OVOL1	-5.8092	1.43749e-119
			HNRNPUL2-BSCL2	-1.16515	0.0167269	KRT23	-5.87406	1.38304e-119
			ABCC1	-1.16528	1.71535e-19	LAD1	-5.87517	0
			AC022400.9	-1.16656	0.0131028	ARHGDIB	-5.89352	5.10739e-291
			TPM1-AS	-1.16706	0.0152049	RAB25	-5.89783	1.5258e-153
			APRT	-1.16712	5.05353e-23	CDH3	-6.02926	0
			RNASEH1P1	-1.16714	0.0165431	MAL2	-6.08712	0
			ANKEF1	-1.16718	3.14999e-15	TMEM30B	-6.12553	1.7781e-157
			EEF1A1P19	-1.16735	0.00138003	ITGB6	-6.1606	1.48372e-225
			AC008750.4	-1.16752	0.00677395	VGLL1	-6.20533	5.12944e-140
			NYAP2	-1.16852	0.000962287	VTCN1	-6.29291	3.26789e-100
			DDTL	-1.16859	0.00116075	CDH1	-6.45551	0
			DGCR5	-1.16874	9.03697e-05	ESRP1	-6.62896	0
			DCBLD2	-1.17134	1.15775e-81	ST6GAL2	-6.69713	7.60661e-103
			NUAK2	-1.17161	6.13048e-08	EHF	-6.71434	0
			FGFBP2	-1.17224	0.00312604
			GMDS	-1.17264	1.00792e-21
			KIF3AP1	-1.17549	0.0106002
			CCDC73	-1.17594	0.0140508
			PTN	-1.17598	0.000888859
			SOD2-OT1	-1.17796	0.0153637
			PTRHD1	-1.17822	4.65198e-20
			AC098591.2	-1.17846	0.000120261
			DDIT4-AS1	-1.17929	0.00614766
			AC068831.4	-1.1795	0.0094509
			DLG3	-1.18228	8.99356e-47
			AC021723.1	-1.18243	0.0113861
			KIAA1549L	-1.1836	0.00175329
			STARD10	-1.18459	2.58125e-19
			NOTUM	-1.1862	2.28745e-11
			CELF2	-1.18833	1.71e-12
			AC099518.5	-1.18838	0.00882459
			PELI1	-1.19027	2.75176e-23
			ZNF497	-1.19216	0.0101365
			SPON1-AS1	-1.19248	0.013205
			RF00003	-1.1925	0.0111466
			FAM84B	-1.19331	6.65021e-69
			SLC25A10	-1.19365	3.70831e-06
			AC000068.1	-1.19447	0.000383176
			FRMD5	-1.1945	4.65339e-38
			NKX1-2	-1.19493	0.0104104
			MESP2	-1.19557	0.00740294
			CSKMT	-1.19663	0.00074163
			ARL4C	-1.19712	1.68154e-56
			ASIC3	-1.19749	0.0111569
			AP1G2	-1.1987	1.88876e-27
			UPK2	-1.20038	0.0046881
			CYB561	-1.20047	8.80232e-25
			AC012640.2	-1.20104	0.00685047
			AC087163.3	-1.20113	0.0043464
			AC009495.3	-1.20139	0.0124324
			PRG4	-1.2016	0.0104883
			RPS27AP16	-1.20194	1.35806e-05
			CHKB	-1.20255	0.00129271
			AC005089.1	-1.20292	0.012869
			PRR19	-1.20294	0.0116133
			RHOF	-1.20305	2.59403e-28
			PGAP2	-1.20357	4.91042e-08
			ESAM	-1.20454	0.00713257
			AC231981.1	-1.20465	0.0110136
			MIR1282	-1.20499	0.000451926
			LRRC46	-1.20562	0.00856801
			CHRNB1	-1.20603	8.09712e-10
			TPD52L1	-1.20682	4.28989e-16
			PPM1J	-1.20683	0.000980453
			C6orf136	-1.20798	1.17334e-06
			KRT80	-1.20874	1.97712e-18
			TLNRD1	-1.20886	7.61921e-18
			LINC01970	-1.20984	0.00714008
			AC084125.2	-1.2109	0.00192106
			RPL22P12	-1.21112	0.0122079
			AC099568.2	-1.21162	0.00309494
			SLC28A1	-1.21204	0.00724839
			AC245052.4	-1.21318	0.0114956
			CABIN1	-1.21378	1.60649e-31
			FOXH1	-1.21566	0.00675323
			RNASEH1-AS1	-1.21696	3.79361e-15
			AC008725.1	-1.21697	0.00526573
			AC002454.1	-1.21947	2.22378e-07
			MATK	-1.2201	4.15262e-05
			MFSD6L	-1.22053	0.0093492
			DHRS2	-1.22056	0.000705768
			PDE1C	-1.22145	3.00534e-77
			PEAR1	-1.22262	0.0022034
			LITAF	-1.22386	2.72117e-38
			FERMT1	-1.22451	1.93352e-38
			AC007613.1	-1.22467	0.00392162
			PLLP	-1.22469	1.65773e-05
			MELTF	-1.22528	2.12277e-18
			SMARCB1	-1.22533	4.45254e-20
			ACSF2	-1.22568	3.91615e-40
			REC8	-1.22658	1.79721e-23
			AC027228.2	-1.22699	0.0107072
			MEIS1	-1.22839	4.78817e-38
			PLEKHH3	-1.22857	3.97136e-06
			AL161909.1	-1.22889	0.00118128
			RPL10AP2	-1.23034	0.0106413
			AC008894.2	-1.23238	0.00981618
			AC016717.2	-1.23285	8.09335e-08
			AC008761.1	-1.23432	0.00969144
			MIF4GD	-1.23465	3.55918e-17
			CDV3P1	-1.23531	0.0100906
			NPIPB3	-1.2363	0.00799301
			AC068831.1	-1.23833	0.00910687
			AC020763.4	-1.23874	0.00964189
			S100A2	-1.23931	3.94756e-56
			RASGRP1	-1.23974	7.10219e-05
			LINC01521	-1.24053	0.00164568
			AC107075.1	-1.24339	0.00698724
			AKR7A3	-1.24463	0.00734933
			FAM110A	-1.24488	2.14629e-07
			SH3TC2-DT	-1.24835	0.00598325
			AP1S3	-1.25138	9.35144e-14
			ASIC2	-1.25221	0.00907901
			CYP2S1	-1.25311	0.00133026
			FNDC10	-1.25316	7.51765e-20
			MYO6	-1.25381	4.18527e-41
			HNRNPA1L2	-1.25432	5.9649e-08
			AC125611.3	-1.25439	0.00519697
			NHSL1	-1.25443	3.76844e-09
			RTKN	-1.25624	1.67547e-18
			PRRT3	-1.25861	9.94279e-07
			SSH3	-1.25866	2.18232e-17
			LAPTM4BP2	-1.25952	0.00771048
			ISL1	-1.25986	1.51456e-06
			VEPH1	-1.26153	2.73631e-05
			ZDHHC13	-1.26243	1.70613e-12
			CCT5P1	-1.26277	1.89954e-09
			RNU4-1	-1.26342	0.00241186
			RPS15AP1	-1.26382	0.000902527
			AL158835.1	-1.26415	0.00689499
			TRIM2	-1.26579	6.18193e-76
			CYSRT1	-1.26583	0.00191974
			CYP1A1	-1.26585	0.000971756
			TMEM200A	-1.26644	3.33521e-05
			HCFC1R1	-1.26662	8.10909e-12
			HMGN1P15	-1.26857	0.00182842
			DCST1-AS1	-1.27302	0.000438081
			C15orf56	-1.27328	0.00772483
			AL158827.2	-1.27376	0.00673712
			ST13P15	-1.2749	0.00738894
			PPP1R3C	-1.275	5.71817e-06
			NBEAL2	-1.27578	1.34125e-18
			HNRNPRP1	-1.27806	1.49382e-06
			AC027243.1	-1.2782	0.00470876
			KHK	-1.27835	4.83551e-05
			LINC02166	-1.27896	0.00692445
			AC126615.1	-1.27927	6.95318e-12
			AC090425.2	-1.28021	0.00742788
			AP000781.1	-1.28104	0.00321288
			AC008760.2	-1.28123	0.00281569
			AL034379.1	-1.28286	0.00249027
			AL353795.1	-1.28311	0.00694411
			EMP1	-1.28384	3.62531e-81
			ID2	-1.2847	1.8445e-17
			GALR2	-1.28672	0.000276769
			ALKAL2	-1.28703	0.00582365
			AL590714.1	-1.28759	0.00527206
			NAPRT	-1.28795	2.97719e-21
			SNORA66	-1.2882	0.00683783
			RAB38	-1.28962	3.60638e-09
			SLC7A5	-1.29046	6.91945e-43
			DNAJC6	-1.29223	1.20657e-14
			AC114488.1	-1.29307	0.00428991
			MAMDC2-AS1	-1.29441	0.00593874
			KCNAB1	-1.29503	0.00503194
			LYRM9	-1.29753	0.00311561
			TTYH1	-1.29808	0.00474854
			AC027309.1	-1.29836	0.00453731
			AL354733.3	-1.30126	0.00622789
			ANXA2P1	-1.30149	0.000836192
			KIAA1522	-1.3029	4.71057e-16
			AC005062.1	-1.30573	0.0063108
			LRRC1	-1.30599	3.25487e-24
			CYP2E1	-1.30654	0.00451674
			AC013268.3	-1.30668	0.00518871
			ALDH4A1	-1.30671	7.83239e-12
			CA9	-1.30702	0.00160707
			AC099676.1	-1.30824	0.00620867
			CCDC121	-1.30863	1.99388e-07
			KCNJ15	-1.30963	3.81716e-07
			FTH1P16	-1.30974	0.00162929
			AC000068.2	-1.31008	0.00578961
			PTK2B	-1.31013	8.24291e-10
			HIST1H4F	-1.31081	9.82621e-08
			TRIM31-AS1	-1.3117	0.00571816
			FASN	-1.3147	1.12196e-39
			NBL1	-1.31482	5.7728e-07
			KRT18P8	-1.31556	0.0057156
			AC136469.2	-1.31803	0.00102854
			AP006222.1	-1.31819	0.00576882
			AC145285.3	-1.31849	0.00178489
			RHPN1	-1.31912	1.88128e-28
			AC008894.3	-1.31913	0.00162946
			MDGA1	-1.32045	0.000444188
			HOOK2	-1.32137	2.59637e-35
			AC073508.3	-1.3216	0.000231867
			ADAP1	-1.32237	0.0047599
			SORBS3	-1.3269	0.000293287
			RSPO4	-1.32716	0.0053414
			AC010478.1	-1.32783	4.30526e-10
			BCL11A	-1.32852	0.00169413
			CLCF1	-1.32991	3.13276e-17
			SNORA80B	-1.33058	0.0046175
			CTNNBIP1	-1.33122	1.13242e-12
			RTN4R	-1.33316	1.01435e-05
			ATP2C2-AS1	-1.33362	5.33997e-06
			GCOM1	-1.33405	0.00459885
			B3GAT2	-1.33453	0.00437528
			INPP5J	-1.335	0.00056814
			ERBB2	-1.33633	1.39989e-44
			SBF2-AS1	-1.33982	1.86943e-09
			MYO15B	-1.34014	3.182e-05
			DSC2	-1.34016	1.65826e-36
			EPS8L2	-1.34143	2.8553e-30
			GPR143	-1.34157	0.00480098
			GRHL3	-1.34332	0.00476294
			FGD6	-1.3441	1.37197e-42
			AC018475.1	-1.34478	0.00299345
			SNORA80A	-1.34491	0.00468526
			AC025518.1	-1.34508	0.004244
			VSIR	-1.34514	1.11288e-15
			ANKRD18A	-1.34545	0.001006
			AC245452.1	-1.34716	8.68931e-07
			FOXO1	-1.34848	6.93593e-06
			DENND1C	-1.34975	0.000277535
			PWWP2B	-1.34997	8.89151e-14
			AC004982.2	-1.35002	0.000433793
			TEX45	-1.35017	0.00337837
			HSPA8P1	-1.35122	0.00229343
			MCMDC2	-1.35299	0.00076176
			AC135050.6	-1.35444	1.44586e-06
			FAM71E1	-1.35472	0.000249158
			ID4	-1.35483	4.44403e-48
			LMO7-AS1	-1.35519	0.00264052
			AL035409.1	-1.35853	0.00203065
			ESYT3	-1.35917	6.44774e-09
			GAD1	-1.35919	6.15973e-07
			PRAG1	-1.36188	1.03965e-14
			RNF208	-1.36276	0.0026213
			AC006064.4	-1.3639	0.00073332
			PLEKHB1	-1.36407	3.45705e-08
			SP6	-1.3661	0.000115874
			FGF13	-1.36927	6.73177e-21
			TMTC2	-1.3734	1.57725e-09
			AC012640.4	-1.37351	0.00318371
			ATP6V1C2	-1.37488	4.11555e-05
			ATP1A1-AS1	-1.37538	6.64953e-05
			MGAT5B	-1.37681	1.10439e-08
			PPP1R13B	-1.37712	4.63775e-25
			SRPX2	-1.37833	5.07851e-11
			AC106886.5	-1.37966	0.00137864
			AC016405.3	-1.37988	0.00355759
			NDUFA13	-1.38063	8.91731e-07
			CEP170B	-1.38082	8.80652e-20
			ADAMTS9	-1.38159	7.543e-16
			RAC3	-1.3816	2.36212e-18
			ACE	-1.38236	0.00353484
			ERVMER34-1	-1.38269	1.54013e-41
			TMEM191A	-1.38335	0.00342416
			TMEM45B	-1.38528	0.00262976
			EXPH5	-1.38641	2.65709e-41
			GJA5	-1.38898	1.8986e-09
			TKFC	-1.3903	1.62024e-20
			AL355802.1	-1.39175	9.43003e-06
			SP5	-1.39327	4.19525e-06
			NPFFR1	-1.39536	0.00320751
			MAP3K1	-1.39555	8.79158e-66
			NKAIN3	-1.39599	0.0020774
			SLC29A2	-1.39674	7.94323e-15
			NEIL1	-1.39752	8.7015e-09
			SOX9	-1.40096	1.86722e-36
			RPL21P28	-1.40183	1.04463e-06
			FAM3C2	-1.40384	2.85929e-07
			NR2F6	-1.40545	6.83287e-24
			AC000068.3	-1.40569	0.000695169
			RF00019	-1.40675	0.0021291
			UBXN10	-1.40763	0.00291137
			SHC3	-1.40807	0.000428669
			ADCY3	-1.40933	9.32779e-40
			BAIAP2	-1.41125	2.49746e-29
			DUSP10	-1.41127	9.56169e-49
			REPS2	-1.41225	1.01177e-06
			AC034102.4	-1.41262	0.00218012
			DDR1	-1.41359	7.15232e-37
			AL354989.2	-1.41779	0.0026032
			KCNC3	-1.41783	0.00234667
			MXRA8	-1.4181	0.00106394
			AL031118.1	-1.41831	0.00266935
			NR2F1-AS1	-1.42111	1.88646e-12
			SCDP1	-1.42182	2.3777e-10
			SLC27A2	-1.42215	0.000334523
			AC020913.1	-1.42326	0.000850916
			AC007066.1	-1.42346	0.00236501
			PSD4	-1.42379	2.65261e-42
			CTNND2	-1.42505	0.000468004
			ARHGAP44	-1.42758	0.00248758
			AP001107.1	-1.43073	0.00143348
			TIGD3	-1.43103	0.000950514
			TGFA	-1.4328	1.49185e-51
			KRT18P28	-1.43321	0.00180602
			B3GALT4	-1.43388	0.000147901
			TRNP1	-1.43444	1.38357e-16
			RASAL1	-1.43669	5.33101e-05
			COTL1	-1.43736	1.86665e-57
			ADGRG1	-1.43771	3.551e-26
			FA2H	-1.43817	0.00216297
			BLACAT1	-1.43818	8.72377e-09
			DNPH1	-1.43897	2.98537e-30
			AC245041.2	-1.43967	0.0020278
			SNX32	-1.4402	0.001845
			MIDN	-1.44085	1.12857e-08
			LDLRAD2	-1.44232	0.00219302
			PLCB1	-1.44368	9.36725e-05
			ERMP1	-1.44492	1.3148e-47
			RBMS2	-1.44515	1.2128e-50
			PAQR7	-1.44615	9.9376e-24
			HHIP	-1.44769	1.90004e-05
			LPAR2	-1.44826	7.45303e-17
			ALS2CL	-1.44907	2.19678e-20
			KRT13	-1.45061	0.00205184
			IFFO2	-1.45214	3.60822e-33
			TFAP2C	-1.45305	2.87427e-13
			CHMP4C	-1.45332	4.94592e-16
			FAM83H	-1.45423	6.04289e-45
			BRI3BP	-1.45479	4.3431e-57
			C16orf74	-1.45561	9.86238e-09
			ALDH3B2	-1.45569	0.00182842
			MFSD3	-1.45647	2.66114e-25
			OTX1	-1.45922	7.97926e-05
			SNORA14B	-1.45967	1.32769e-05
			KLC3	-1.45976	9.40397e-06
			TMC6	-1.4602	6.44799e-18
			AL591895.1	-1.46024	0.000962029
			AC127537.1	-1.46086	0.0017705
			GCNT4	-1.46088	8.7975e-06
			AC010904.1	-1.46484	0.000953338
			AC005476.2	-1.4656	0.00131864
			LINP1	-1.46676	3.02859e-09
			OCLN	-1.46871	1.24737e-15
			TMEM38A	-1.46918	1.02398e-15
			HMGA2	-1.47008	2.9721e-95
			PROM1	-1.4709	4.23122e-05
			RAB20	-1.47188	1.5893e-12
			GAPDHP60	-1.47356	0.000138325
			AC126773.2	-1.47486	0.00169603
			CAMK2N1	-1.47504	2.83678e-20
			OSTF1	-1.47719	1.052e-32
			TENT5B	-1.4775	1.95265e-08
			SBK1	-1.4828	0.00149045
			DBNDD1	-1.48303	3.58609e-23
			CD24P4	-1.48377	1.03519e-15
			PLCH1	-1.4862	0.00153572
			PODXL	-1.48661	7.5547e-46
			SNORD99	-1.48666	0.000101643
			AC096536.3	-1.48763	0.000734702
			GCH1	-1.48857	1.76777e-12
			ZHX2	-1.48981	6.91082e-41
			MIR663AHG	-1.49111	6.37462e-05
			HSD11B2	-1.49221	0.000218107
			AQP5	-1.49396	0.00144517
			AL669983.1	-1.49403	1.88806e-16
			ADGRG2	-1.49484	2.88804e-05
			AC016027.1	-1.49516	2.34305e-07
			SERPINB5	-1.49535	0.00142113
			MAP7D2	-1.49569	1.70957e-09
			AC025154.2	-1.49627	0.000930515
			CREG2	-1.49682	2.50076e-08
			MT-TS1	-1.49735	0.00126823
			SEMA5A	-1.49748	0.000104378
			AC017083.3	-1.49856	0.00115331
			ABLIM2	-1.49902	0.000590421
			AP000866.5	-1.49908	0.00138519
			CASC10	-1.50018	2.31725e-34
			NCOA3	-1.50256	3.22416e-116
			ABAT	-1.50371	1.81764e-12
			JSRP1	-1.50483	0.00066117
			AC093110.1	-1.50992	0.00118378
			WFDC2	-1.5104	2.41358e-09
			ABLIM1	-1.5143	2.14379e-48
			KIAA1671	-1.51472	4.57506e-66
			NCCRP1	-1.51597	0.00117985
			RPL13P12	-1.51743	5.30263e-08
			AC073957.3	-1.51966	0.000834065
			EMX2OS	-1.5204	0.00115344
			CMTM4	-1.52141	6.01475e-40
			MT-TY	-1.52202	0.00102215
			LIPH	-1.52454	1.10245e-05
			FSIP1	-1.52475	1.11455e-06
			OCIAD2	-1.52574	1.00984e-47
			KRT8P33	-1.52841	0.000529331
			SLC2A12	-1.53249	6.42152e-47
			MT-TA	-1.53418	0.00102585
			NCMAP	-1.53528	0.00082979
			AC005540.1	-1.53698	0.000789314
			ADAM8	-1.53742	4.56981e-22
			AREG	-1.5376	0.000432224
			KMO	-1.53768	0.000996466
			SLC44A3-AS1	-1.53839	1.80705e-05
			CRACR2B	-1.54027	6.02964e-13
			RASSF5	-1.54046	1.28282e-09
			ATP2C2	-1.54077	0.000834279
			AC098617.1	-1.541	0.000559542
			TBX6	-1.54195	2.92635e-05
			ARRDC1	-1.54262	3.39237e-16
			FCMR	-1.5427	0.000232799
			AC104667.2	-1.54867	0.000894431
			SKIDA1	-1.55043	3.52795e-12
			TMEM262	-1.55262	0.000874739
			AL139385.1	-1.55273	0.000369969
			HMCN2	-1.55628	0.000494475
			SH3BP1	-1.5589	3.43036e-05
			ZSCAN12P1	-1.56064	1.18069e-09
			LINC01764	-1.56079	0.000798561
			OSR2	-1.56136	5.30859e-36
			UNC5A	-1.56446	1.20989e-05
			AC025918.1	-1.56589	0.000450704
			SEMA4D	-1.56678	2.03343e-18
			PRDM1	-1.56978	1.59376e-06
			KLHDC9	-1.57261	0.000591483
			CKMT1A	-1.57396	0.000352971
			SASH1	-1.5771	1.60296e-28
			AC087289.5	-1.57721	0.000439754
			ESPN	-1.58356	0.000570936
			AP005329.1	-1.58521	2.32967e-05
			RF00019	-1.58658	1.8984e-08
			LAMA5	-1.5871	1.40672e-21
			LRRK1	-1.58896	8.97619e-30
			SVIL	-1.59215	3.27614e-174
			KCNK1	-1.59275	4.13039e-14
			AC011483.2	-1.59291	0.000279456
			RAMP1	-1.59521	4.12079e-13
			SNAI3	-1.59621	0.000392307
			MCTP2	-1.59993	9.75398e-12
			RN7SL151P	-1.6041	0.00055677
			GJB6	-1.60721	0.000141319
			PLEKHG3	-1.60954	6.01399e-31
			GPR87	-1.61218	0.000500017
			FHDC1	-1.61339	4.55355e-27
			AC011446.2	-1.61348	0.000503459
			HCAR1	-1.61488	5.91272e-30
			TNFRSF21	-1.61616	7.34988e-72
			SLIT3	-1.61636	1.8152e-53
			LTK	-1.61853	0.000465078
			CTSH	-1.61884	3.79514e-46
			EHMT2-AS1	-1.62102	0.000433517
			KIAA0319	-1.62206	6.6108e-05
			CNTNAP2	-1.62379	6.0886e-12
			WNK4	-1.62709	0.000157347
			RAD9A	-1.63387	1.00051e-24
			DDIT4	-1.63398	3.56239e-74
			PIK3R5	-1.63429	0.000352335
			CCDC120	-1.64799	9.15665e-12
			FAT3	-1.64977	6.60316e-150
			DGKI	-1.65171	1.38116e-10
			TNK2	-1.65245	2.63207e-21
			SFN	-1.65621	8.54371e-86
			PATJ	-1.65692	1.02452e-140
			NR2F1	-1.65736	5.89506e-26
			RNASET2	-1.65766	1.10622e-05
			LY6D	-1.65785	0.000275341
			AL161785.1	-1.66082	9.38983e-07
			AL049872.1	-1.66317	2.34942e-06
			AL390719.2	-1.66482	0.000138325
			TRIM29	-1.66807	7.23467e-06
			F2RL1	-1.66879	1.20547e-46
			SNHG25	-1.67405	1.32499e-07
			EPB41L4A	-1.67495	9.11482e-18
			LINC02014	-1.67497	0.000272429
			PITPNM3	-1.67537	6.88563e-12
			ARVCF	-1.67646	9.80947e-16
			U47924.1	-1.67653	0.000171174
			BTBD19	-1.67755	5.22832e-06
			ADRA1B	-1.68176	9.67658e-39
			AC103563.7	-1.68259	0.000253055
			SLC19A3	-1.68465	0.000241242
			ZNF296	-1.68503	0.000125165
			TACSTD2	-1.68794	9.74503e-108
			SH3BGRL2	-1.68946	1.09491e-25
			AC068888.1	-1.69292	1.09404e-10
			AC211433.1	-1.69346	0.000216721
			MMP24	-1.70205	4.81444e-30
			AL590133.2	-1.70404	0.000140734
			RPL37P23	-1.70428	3.61825e-08
			TSTD1	-1.7044	5.50714e-11
			XK	-1.70853	9.6314e-13
			SOX4	-1.71067	2.74509e-63
			AC079328.2	-1.71115	0.000199402
			HSD17B8	-1.716	1.00428e-09
			AC016596.2	-1.71633	2.8451e-05
			KRT18P17	-1.7176	6.28327e-06
			AL590004.4	-1.71972	6.77505e-48
			AC008079.2	-1.72272	0.000145261
			ADGRV1	-1.72298	6.29497e-21
			ADAMTS15	-1.72436	3.04755e-36
			ARHGEF37	-1.72656	7.20258e-25
			GRB14	-1.72744	7.4452e-22
			STAP2	-1.72902	1.42448e-18
			PLA2G12AP1	-1.72995	3.54128e-05
			CAPN1	-1.73124	3.31641e-151
			MAPK13	-1.73173	3.77061e-58
			RAB19	-1.73262	2.17314e-06
			ARHGEF10L	-1.73297	4.18852e-14
			LPAR5	-1.73398	0.000147818
			SH3BP5	-1.73555	8.40208e-31
			ANP32C	-1.73741	7.39579e-09
			RN7SL396P	-1.73754	2.67995e-06
			EGR1	-1.73932	1.07116e-13
			AC026412.2	-1.74157	1.26463e-06
			LHX1-DT	-1.74328	7.19332e-11
			GDA	-1.74337	1.97855e-23
			SRGAP3	-1.75022	1.89982e-18
			GIPC1	-1.75055	2.12646e-70
			ELFN2	-1.75281	8.00899e-37
			GRB7	-1.75335	1.09197e-06
			LARGE2	-1.75667	9.73932e-12
			CPEB3	-1.75875	8.99155e-23
			IGFBP3	-1.76122	4.41922e-122
[truncated: 431 more rows]

## Sheet: S6
	Table S6: RUNX3 core genes and TV-specific genes common to both cell lines
	Gene group	Regulation	n	Genes
	RUNX3 core (n=46)	A13-2-12-wt_RUNX3up A2780-wt_RUNX3up	24	DCHS2, FAT4, ANKRD6, COL15A1, PLCL2, C14orf132, NAALADL2, C1orf21, COL6A2, RAB9B, ARRB1, KLHL4, JAZF1, CPQ, MOXD1, PSD, GBP1, NAV1, AP001972.5, UST, COL5A1, PPFIA4, PMP22, AHNAK2
		A13-2-12-wt_RUNX3down A2780-wt_RUNX3down	6	RF00003, IL23A, HIST2H3D, LAT2, DDIT4, CORO1A
		A13-2-12-wt_RUNX3up A2780-wt_RUNX3down	12	ITGA5, GDF15, NRP2, MARCH3, OSBPL6, COLEC12, TUBB2B, SERPINE1, GATA2, ANKRD1, DAPK1, PSMB9
		A13-2-12-wt_RUNX3down A2780-wt_RUNX3up	4	EGR1, FER1L4, SRGAP3, KSR2
	TV1-regulated (n=6)	A13-2-12-wt_TV1up A2780-wt_TV1up	6	HYMAI, AC012313.2, TLR1, VSIG10L, IMPG2, PDE5A
	TV2-regulated (n=7)	A13-2-12-wt_TV2up A2780-wt_TV2up	4	PABPC5, SERPING1, DCHS1, STEAP1
		A13-2-12-wt_TV2down A2780-wt_TV2down	3	APRT, GLYCTK, CDH1

## Sheet: S7
GO#	Gene Symbol	Gene Name	Entrez Gene ID
GO:0043062	ABCA1	ATP binding cassette subfamily A member 1	19
	ACAN	aggrecan	176
	ADAM19	ADAM metallopeptidase domain 19	8728
	ADAMTS5	ADAM metallopeptidase with thrombospondin type 1 motif 5	11096
	ADAMTS9	ADAM metallopeptidase with thrombospondin type 1 motif 9	56999
	AEBP1	AE binding protein 1	165
	APOE	apolipoprotein E	348
	B4GALT1	beta-1,4-galactosyltransferase 1	2683
	BGN	biglycan	633
	CDH1	cadherin 1	999
	COL12A1	collagen type XII alpha 1 chain	1303
	COL15A1	collagen type XV alpha 1 chain	1306
	COL1A1	collagen type I alpha 1 chain	1277
	COL24A1	collagen type XXIV alpha 1 chain	255631
	COL27A1	collagen type XXVII alpha 1 chain	85301
	COL4A3	collagen type IV alpha 3 chain	1285
	COL4A4	collagen type IV alpha 4 chain	1286
	COL5A2	collagen type V alpha 2 chain	1290
	COL5A3	collagen type V alpha 3 chain	50509
	COL6A1	collagen type VI alpha 1 chain	1291
	COL6A2	collagen type VI alpha 2 chain	1292
	COL8A2	collagen type VIII alpha 2 chain	1296
	CREB3L1	cAMP responsive element binding protein 3 like 1	90993
	CYP1B1	cytochrome P450 family 1 subfamily B member 1	1545
	DPP4	dipeptidyl peptidase 4	1803
	ELF3	E74 like ETS transcription factor 3	1999
	ELN	elastin	2006
	ERO1B	endoplasmic reticulum oxidoreductase 1 beta	56605
	F11R	F11 receptor	50848
	FBN2	fibrillin 2	2201
	FGF2	fibroblast growth factor 2	2247
	FLRT2	fibronectin leucine rich transmembrane protein 2	23768
	FN1	fibronectin 1	2335
	FSCN1	fascin actin-bundling protein 1	6624
	GREM1	gremlin 1, DAN family BMP antagonist	26585
	HAS2	hyaluronan synthase 2	3037
	HPN	hepsin	3249
	ITGA1	integrin subunit alpha 1	3672
	ITGA11	integrin subunit alpha 11	22801
	ITGA2	integrin subunit alpha 2	3673
	ITGB3	integrin subunit beta 3	3690
	ITGB4	integrin subunit beta 4	3691
	ITGB6	integrin subunit beta 6	3694
	JAM2	junctional adhesion molecule 2	58494
	JAM3	junctional adhesion molecule 3	83700
	KDR	kinase insert domain receptor	3791
	KLK5	kallikrein related peptidase 5	25818
	KLK7	kallikrein related peptidase 7	5650
	LAMA1	laminin subunit alpha 1	284217
	LAMA3	laminin subunit alpha 3	3909
	LAMA5	laminin subunit alpha 5	3911
	LAMC2	laminin subunit gamma 2	3918
	LIPG	lipase G, endothelial type	9388
	LPL	lipoprotein lipase	4023
	LRP1	LDL receptor related protein 1	4035
	LUM	lumican	4060
	MELTF	melanotransferrin	4241
	MFAP5	microfibril associated protein 5	8076
	MMP14	matrix metallopeptidase 14	4323
	MMP15	matrix metallopeptidase 15	4324
	MMP19	matrix metallopeptidase 19	4327
	MMP2	matrix metallopeptidase 2	4313
	MMP3	matrix metallopeptidase 3	4314
	MPZL3	myelin protein zero like 3	196264
	NID1	nidogen 1	4811
	NPNT	nephronectin	255743
	OLFML2A	olfactomedin like 2A	169611
	PDGFB	platelet derived growth factor subunit B	5155
	PECAM1	platelet and endothelial cell adhesion molecule 1	5175
	PLTP	phospholipid transfer protein	5360
	PRKACB	protein kinase cAMP-activated catalytic subunit beta	5567
	PTX3	pentraxin 3	5806
	SERPINB5	serpin family B member 5	5268
	SMOC2	SPARC related modular calcium binding 2	64094
	SOX9	SRY-box 9	6662
	SPARC	secreted protein acidic and cysteine rich	6678
	SPINT1	serine peptidase inhibitor, Kunitz type 1	6692
	SPINT2	serine peptidase inhibitor, Kunitz type 2	10653
	SPOCK2	SPARC (osteonectin), cwcv and kazal like domains proteoglycan 2	9806
	SPP1	secreted phosphoprotein 1	6696
	SULF2	sulfatase 2	55959
	TGFBR1	transforming growth factor beta receptor 1	7046
	TLL1	tolloid like 1	7092
	TLL2	tolloid like 2	7093
	TNF	tumor necrosis factor	7124
	TNFRSF11B	TNF receptor superfamily member 11b	4982
	TNFRSF1B	TNF receptor superfamily member 1B	7133
	TNXB	tenascin XB	7148
	VCAN	versican	1462
	VWA1	von Willebrand factor A domain containing 1	64856
	WT1	Wilms tumor 1	7490
GO:0050673	ANGPT1	angiopoietin 1	284
	APOE	apolipoprotein E	348
	AR	androgen receptor	367
	AREG	amphiregulin	374
	B4GALT1	beta-1,4-galactosyltransferase 1	2683
	CCL2	C-C motif chemokine ligand 2	6347
	CCL5	C-C motif chemokine ligand 5	6352
	CDH13	cadherin 13	1012
	CDH3	cadherin 3	1001
	COL8A2	collagen type VIII alpha 2 chain	1296
	CXCL12	C-X-C motif chemokine ligand 12	6387
	DUSP10	dual specificity phosphatase 10	11221
	EDNRB	endothelin receptor type B	1910
	EFNB2	ephrin B2	1948
	EHF	ETS homologous factor	26298
	EPB41L4B	erythrocyte membrane protein band 4.1 like 4B	54566
	EPPK1	epiplakin 1	83481
	ESR1	estrogen receptor 1	2099
	ESRP2	epithelial splicing regulatory protein 2	80004
	F3	coagulation factor III, tissue factor	2152
	FGF1	fibroblast growth factor 1	2246
	FGF18	fibroblast growth factor 18	8817
	FGF2	fibroblast growth factor 2	2247
	FGF9	fibroblast growth factor 9	2254
	FGFBP1	fibroblast growth factor binding protein 1	9982
	FGFR1	fibroblast growth factor receptor 1	2260
	FGFR2	fibroblast growth factor receptor 2	2263
	GATA2	GATA binding protein 2	2624
	HAS2	hyaluronan synthase 2	3037
	HMOX1	heme oxygenase 1	3162
	HPN	hepsin	3249
	ID1	inhibitor of DNA binding 1, HLH protein	3397
	ID2	inhibitor of DNA binding 2	3398
	IGFBP3	insulin like growth factor binding protein 3	3486
	IGFBP5	insulin like growth factor binding protein 5	3488
	IRF6	interferon regulatory factor 6	3664
	ISL1	ISL LIM homeobox 1	3670
	ITGB3	integrin subunit beta 3	3690
	JCAD	junctional cadherin 5 associated	57608
	KDF1	keratinocyte differentiation factor 1	126695
	KDR	kinase insert domain receptor	3791
	KIT	KIT proto-oncogene receptor tyrosine kinase	3815
	KLK8	kallikrein related peptidase 8	11202
	LRG1	leucine rich alpha-2-glycoprotein 1	116844
	MARVELD3	MARVEL domain containing 3	91862
	MCC	MCC, WNT signaling pathway regulator	4163
	MEF2C	myocyte enhancer factor 2C	4208
	MMP14	matrix metallopeptidase 14	4323
	NGFR	nerve growth factor receptor	4804
	NRP2	neuropilin 2	8828
	OSR2	odd-skipped related transciption factor 2	116039
	OVOL2	ovo like zinc finger 2	58495
	PDGFB	platelet derived growth factor subunit B	5155
	PPARG	peroxisome proliferator activated receptor gamma	5468
	PTN	pleiotrophin	5764
	PTPRM	protein tyrosine phosphatase, receptor type M	5797
	SEMA5A	semaphorin 5A	9037
	SERPINB5	serpin family B member 5	5268
	SFN	stratifin	2810
	SMO	smoothened, frizzled class receptor	6608
	SOX9	SRY-box 9	6662
	SPARC	secreted protein acidic and cysteine rich	6678
	SULF2	sulfatase 2	55959
	TACSTD2	tumor associated calcium signal transducer 2	4070
	TGFA	transforming growth factor alpha	7039
	TGFBR1	transforming growth factor beta receptor 1	7046
	TGM1	transglutaminase 1	7051
	TNF	tumor necrosis factor	7124
	TWIST1	twist family bHLH transcription factor 1	7291
	VDR	vitamin D receptor	7421
	VEGFC	vascular endothelial growth factor C	7424
	WNT5A	Wnt family member 5A	7474
	WNT7A	Wnt family member 7A	7476
GO:0001525	ADAMTS9	ADAM metallopeptidase with thrombospondin type 1 motif 9	56999
	ADGRG1	adhesion G protein-coupled receptor G1	9289
	ADM	adrenomedullin	133
	ANGPT1	angiopoietin 1	284
	ANGPTL4	angiopoietin like 4	51129
	ANPEP	alanyl aminopeptidase, membrane	290
	ARHGAP24	Rho GTPase activating protein 24	83478
	B4GALT1	beta-1,4-galactosyltransferase 1	2683
	C3	complement C3	718
	CCL2	C-C motif chemokine ligand 2	6347
	CDH13	cadherin 13	1012
	CHI3L1	chitinase 3 like 1	1116
	COL15A1	collagen type XV alpha 1 chain	1306
	COL4A3	collagen type IV alpha 3 chain	1285
	COL4A4	collagen type IV alpha 4 chain	1286
	COL8A2	collagen type VIII alpha 2 chain	1296
	CREB3L1	cAMP responsive element binding protein 3 like 1	90993
	CTSH	cathepsin H	1512
	CXCL8	C-X-C motif chemokine ligand 8	3576
	CYBB	cytochrome b-245 beta chain	1536
	CYP1B1	cytochrome P450 family 1 subfamily B member 1	1545
	EFNB2	ephrin B2	1948
	EGF	epidermal growth factor	1950
	EPHA1	EPH receptor A1	2041
	EPHB1	EPH receptor B1	2047
	F3	coagulation factor III, tissue factor	2152
	FGF1	fibroblast growth factor 1	2246
	FGF18	fibroblast growth factor 18	8817
	FGF2	fibroblast growth factor 2	2247
	FGF9	fibroblast growth factor 9	2254
	FGFBP1	fibroblast growth factor binding protein 1	9982
	FGFR1	fibroblast growth factor receptor 1	2260
	FGFR2	fibroblast growth factor receptor 2	2263
	FN1	fibronectin 1	2335
	FZD8	frizzled class receptor 8	8325
	GATA2	GATA binding protein 2	2624
	GATA6	GATA binding protein 6	2627
	GJA5	gap junction protein alpha 5	2702
	GREM1	gremlin 1, DAN family BMP antagonist	26585
	HAND2	heart and neural crest derivatives expressed 2	9464
	HIPK2	homeodomain interacting protein kinase 2	28996
	HMOX1	heme oxygenase 1	3162
	HOXA3	homeobox A3	3200
	ID1	inhibitor of DNA binding 1, HLH protein	3397
	IL6	interleukin 6	3569
	ISL1	ISL LIM homeobox 1	3670
	ISM1	isthmin 1	140862
	ITGB3	integrin subunit beta 3	3690
	JAG1	jagged canonical Notch ligand 1	182
	JAM3	junctional adhesion molecule 3	83700
	JCAD	junctional cadherin 5 associated	57608
	JUP	junction plakoglobin	3728
	KDR	kinase insert domain receptor	3791
	KLF4	Kruppel like factor 4	9314
	LAMA5	laminin subunit alpha 5	3911
	LRG1	leucine rich alpha-2-glycoprotein 1	116844
	MEIS1	Meis homeobox 1	4211
	MMP14	matrix metallopeptidase 14	4323
	MMP19	matrix metallopeptidase 19	4327
	MMP2	matrix metallopeptidase 2	4313
	NGFR	nerve growth factor receptor	4804
	NOS3	nitric oxide synthase 3	4846
	NOTCH3	notch receptor 3	4854
	NPR1	natriuretic peptide receptor 1	4881
	NRCAM	neuronal cell adhesion molecule	4897
	NRP2	neuropilin 2	8828
	OVOL2	ovo like zinc finger 2	58495
	PECAM1	platelet and endothelial cell adhesion molecule 1	5175
	PPARG	peroxisome proliferator activated receptor gamma	5468
	PTGIS	prostaglandin I2 synthase	5740
	PTN	pleiotrophin	5764
	PTPRM	protein tyrosine phosphatase, receptor type M	5797
	SASH1	SAM and SH3 domain containing 1	23328
	SEMA5A	semaphorin 5A	9037
	SLIT2	slit guidance ligand 2	9353
	SMOC2	SPARC related modular calcium binding 2	64094
	SPARC	secreted protein acidic and cysteine rich	6678
	TGFBR1	transforming growth factor beta receptor 1	7046
	THBS2	thrombospondin 2	7058
	TWIST1	twist family bHLH transcription factor 1	7291
	UNC5B	unc-5 netrin receptor B	219699
	VEGFC	vascular endothelial growth factor C	7424
	WNT5A	Wnt family member 5A	7474
	WNT7A	Wnt family member 7A	7476
GO:0002009	ADAMTS12	ADAM metallopeptidase with thrombospondin type 1 motif 12	81792
	ADM	adrenomedullin	133
	ALDH1A3	aldehyde dehydrogenase 1 family member A3	220
	AR	androgen receptor	367
	AREG	amphiregulin	374
	ARHGEF19	Rho guanine nucleotide exchange factor 19	128272
	ASTN2	astrotactin 2	23245
	BCL2	BCL2, apoptosis regulator	596
	CA2	carbonic anhydrase 2	760
	CAMSAP3	calmodulin regulated spectrin associated protein family member 3	57662
	COBL	cordon-bleu WH2 repeat protein	23242
	CTHRC1	collagen triple helix repeat containing 1	115908
	CTSH	cathepsin H	1512
	DAB2	DAB2, clathrin adaptor protein	1601
	DACT1	dishevelled binding antagonist of beta catenin 1	51339
	DLG3	discs large MAGUK scaffold protein 3	1741
	EFNB2	ephrin B2	1948
	EGF	epidermal growth factor	1950
	ESR1	estrogen receptor 1	2099
	ESRP2	epithelial splicing regulatory protein 2	80004
	FGF1	fibroblast growth factor 1	2246
	FGF2	fibroblast growth factor 2	2247
	FGFR1	fibroblast growth factor receptor 1	2260
	FGFR2	fibroblast growth factor receptor 2	2263
	FOXQ1	forkhead box Q1	94234
	FRAS1	Fraser extracellular matrix complex subunit 1	80144
	FZD3	frizzled class receptor 3	7976
	GDNF	glial cell derived neurotrophic factor	2668
	GPC4	glypican 4	2239
	GREB1L	GREB1 like retinoic acid receptor coactivator	80000
	GREM1	gremlin 1, DAN family BMP antagonist	26585
	GRHL2	grainyhead like transcription factor 2	79977
	GRHL3	grainyhead like transcription factor 3	57822
	HAND2	heart and neural crest derivatives expressed 2	9464
	HHIP	hedgehog interacting protein	64399
	ID4	inhibitor of DNA binding 4, HLH protein	3400
	IGFBP5	insulin like growth factor binding protein 5	3488
	IRX3	iroquois homeobox 3	79191
	JAG1	jagged canonical Notch ligand 1	182
	KDF1	keratinocyte differentiation factor 1	126695
	KLF4	Kruppel like factor 4	9314
	KRT16	keratin 16	3868
	KRT17	keratin 17	3872
	LAMA1	laminin subunit alpha 1	284217
	LAMA5	laminin subunit alpha 5	3911
	LHX1	LIM homeobox 1	3975
	LHX2	LIM homeobox 2	9355
	MAGI2	membrane associated guanylate kinase, WW and PDZ domain containing 2	9863
	MEF2C	myocyte enhancer factor 2C	4208
	MESP1	mesoderm posterior bHLH transcription factor 1	55897
	MMP14	matrix metallopeptidase 14	4323
	NPNT	nephronectin	255743
	NTN1	netrin 1	9423
	NTN4	netrin 4	59277
	OVOL2	ovo like zinc finger 2	58495
	PBX1	PBX homeobox 1	5087
	PODXL	podocalyxin like	5420
	PRKACB	protein kinase cAMP-activated catalytic subunit beta	5567
	ROR2	receptor tyrosine kinase like orphan receptor 2	4920
	SALL4	spalt like transcription factor 4	57167
	SERPINB5	serpin family B member 5	5268
	SHROOM3	shroom family member 3	57619
	SLIT2	slit guidance ligand 2	9353
	SMO	smoothened, frizzled class receptor	6608
	SOX9	SRY-box 9	6662
	SPINT1	serine peptidase inhibitor, Kunitz type 1	6692
	SPINT2	serine peptidase inhibitor, Kunitz type 2	10653
	ST14	suppression of tumorigenicity 14	6768
	SYNE4	spectrin repeat containing nuclear envelope family member 4	163183
	TACSTD2	tumor associated calcium signal transducer 2	4070
	TBX2	T-box 2	6909
	TBX3	T-box 3	6926
	TNF	tumor necrosis factor	7124
	TWIST1	twist family bHLH transcription factor 1	7291
	VDR	vitamin D receptor	7421
	VEGFC	vascular endothelial growth factor C	7424
	WNT10A	Wnt family member 10A	80326
	WNT11	Wnt family member 11	7481
	WNT4	Wnt family member 4	54361
	WNT5A	Wnt family member 5A	7474
	WNT7A	Wnt family member 7A	7476
	WT1	Wilms tumor 1	7490
	ZEB2	zinc finger E-box binding homeobox 2	9839
GO:0001667	ACVR1C	activin A receptor type 1C	130399
	ADAMTS9	ADAM metallopeptidase with thrombospondin type 1 motif 9	56999
	ANGPT1	angiopoietin 1	284
	ANXA6	annexin A6	309
	APOE	apolipoprotein E	348
	ARHGDIB	Rho GDP dissociation inhibitor beta	397
	CDH13	cadherin 13	1012
	CTSH	cathepsin H	1512
	CYP1B1	cytochrome P450 family 1 subfamily B member 1	1545
	DMTN	dematin actin binding protein	2039
	DPP4	dipeptidyl peptidase 4	1803
	DUSP10	dual specificity phosphatase 10	11221
	EDNRB	endothelin receptor type B	1910
	EFNB2	ephrin B2	1948
	EPB41L4B	erythrocyte membrane protein band 4.1 like 4B	54566
	EPPK1	epiplakin 1	83481
	FAT2	FAT atypical cadherin 2	2196
	FGF1	fibroblast growth factor 1	2246
	FGF18	fibroblast growth factor 18	8817
	FGF2	fibroblast growth factor 2	2247
	FGFBP1	fibroblast growth factor binding protein 1	9982
	FGFR1	fibroblast growth factor receptor 1	2260
	FN1	fibronectin 1	2335
	GATA2	GATA binding protein 2	2624
	GDNF	glial cell derived neurotrophic factor	2668
	GIPC1	GIPC PDZ domain containing family member 1	10755
	GREM1	gremlin 1, DAN family BMP antagonist	26585
	HAND2	heart and neural crest derivatives expressed 2	9464
	HAS2	hyaluronan synthase 2	3037
	HMOX1	heme oxygenase 1	3162
	ID1	inhibitor of DNA binding 1, HLH protein	3397
	ISL1	ISL LIM homeobox 1	3670
	ITGA2	integrin subunit alpha 2	3673
	ITGB3	integrin subunit beta 3	3690
	JCAD	junctional cadherin 5 associated	57608
	JUP	junction plakoglobin	3728
	KDR	kinase insert domain receptor	3791
	KIT	KIT proto-oncogene receptor tyrosine kinase	3815
	KLF4	Kruppel like factor 4	9314
	KRT16	keratin 16	3868
	LAMA5	laminin subunit alpha 5	3911
	MAPRE2	microtubule associated protein RP/EB family member 2	10982
	MARVELD3	MARVEL domain containing 3	91862
	MCC	MCC, WNT signaling pathway regulator	4163
	MEF2C	myocyte enhancer factor 2C	4208
	MESP1	mesoderm posterior bHLH transcription factor 1	55897
	NOS3	nitric oxide synthase 3	4846
	NRP2	neuropilin 2	8828
	OVOL2	ovo like zinc finger 2	58495
	PDGFB	platelet derived growth factor subunit B	5155
	PECAM1	platelet and endothelial cell adhesion molecule 1	5175
	PPARG	peroxisome proliferator activated receptor gamma	5468
	PTPRM	protein tyrosine phosphatase, receptor type M	5797
	RAB25	RAB25, member RAS oncogene family	57111
	SASH1	SAM and SH3 domain containing 1	23328
	SEMA3B	semaphorin 3B	7869
	SEMA4D	semaphorin 4D	10507
	SEMA5A	semaphorin 5A	9037
	SLIT2	slit guidance ligand 2	9353
	SMO	smoothened, frizzled class receptor	6608
	SMOC2	SPARC related modular calcium binding 2	64094
	SOX9	SRY-box 9	6662
	SPARC	secreted protein acidic and cysteine rich	6678
	TACSTD2	tumor associated calcium signal transducer 2	4070
	TGFBR1	transforming growth factor beta receptor 1	7046
	TWIST1	twist family bHLH transcription factor 1	7291
	VEGFC	vascular endothelial growth factor C	7424
	WNT11	Wnt family member 11	7481
	WNT5A	Wnt family member 5A	7474
	WNT7A	Wnt family member 7A	7476
	ZEB2	zinc finger E-box binding homeobox 2	9839
GO:0043588	ABCA12	ATP binding cassette subfamily A member 12	26154
	AQP3	aquaporin 3 (Gill blood group)	360
	ATP8A2	ATPase phospholipid transporting 8A2	51761
	BCL2	BCL2, apoptosis regulator	596
	CAPN1	calpain 1	823
	CDH3	cadherin 3	1001
	CLDN4	claudin 4	1364
	COL1A1	collagen type I alpha 1 chain	1277
	COL5A2	collagen type V alpha 2 chain	1290
	COL5A3	collagen type V alpha 3 chain	50509
	DACT2	dishevelled binding antagonist of beta catenin 2	168002
	DSC2	desmocollin 2	1824
	EDA	ectodysplasin A	1896
	EVPL	envoplakin	2125
	EXPH5	exophilin 5	23086
	FA2H	fatty acid 2-hydroxylase	79152
	FGFR2	fibroblast growth factor receptor 2	2263
	FLG	filaggrin	2312
	FOXQ1	forkhead box Q1	94234
	FRAS1	Fraser extracellular matrix complex subunit 1	80144
	FST	follistatin	10468
	FZD3	frizzled class receptor 3	7976
	GJB3	gap junction protein beta 3	2707
	GRHL1	grainyhead like transcription factor 1	29841
	GRHL2	grainyhead like transcription factor 2	79977
	GRHL3	grainyhead like transcription factor 3	57822
	IGFBP5	insulin like growth factor binding protein 5	3488
	IRF6	interferon regulatory factor 6	3664
	ITGA2	integrin subunit alpha 2	3673
	ITGB4	integrin subunit beta 4	3691
	IVL	involucrin	3713
	JAG1	jagged canonical Notch ligand 1	182
	JUP	junction plakoglobin	3728
	KDF1	keratinocyte differentiation factor 1	126695
	KLK5	kallikrein related peptidase 5	25818
	KRT13	keratin 13	3860
	KRT15	keratin 15	3866
	KRT16	keratin 16	3868
	KRT17	keratin 17	3872
	KRT18	keratin 18	3875
	KRT19	keratin 19	3880
	KRT23	keratin 23	25984
	KRT5	keratin 5	3852
	KRT7	keratin 7	3855
	KRT8	keratin 8	3856
	KRT81	keratin 81	3887
	KRTAP2-3	keratin associated protein 2-3	730755
	LAMA5	laminin subunit alpha 5	3911
	LHX2	LIM homeobox 2	9355
	LTB	lymphotoxin beta	4050
	MYO5A	myosin VA	4644
	NCOA3	nuclear receptor coactivator 3	8202
	OVOL1	ovo like transcriptional repressor 1	5017
	OVOL2	ovo like zinc finger 2	58495
	PCSK6	proprotein convertase subtilisin/kexin type 6	5046
	PKP1	plakophilin 1	5317
	PKP2	plakophilin 2	5318
	PKP3	plakophilin 3	11187
	PPL	periplakin	5493
	PRKCH	protein kinase C eta	5583
	PRSS8	serine protease 8	5652
	RYR1	ryanodine receptor 1	6261
	SCEL	sciellin	8796
	SFN	stratifin	2810
	SLITRK5	SLIT and NTRK like family member 5	26050
	SMO	smoothened, frizzled class receptor	6608
	SOX9	SRY-box 9	6662
	ST14	suppression of tumorigenicity 14	6768
	TGM1	transglutaminase 1	7051
	TNF	tumor necrosis factor	7124
	VDR	vitamin D receptor	7421
	WNT10A	Wnt family member 10A	80326
	WNT5A	Wnt family member 5A	7474
GO:0061564	ANK3	ankyrin 3	288
	APOE	apolipoprotein E	348
	ATP8A2	ATPase phospholipid transporting 8A2	51761
	BCL2	BCL2, apoptosis regulator	596
	BOC	BOC cell adhesion associated, oncogene regulated	91653
	CHN1	chimerin 1	1123
	COBL	cordon-bleu WH2 repeat protein	23242
	CRABP2	cellular retinoic acid binding protein 2	1382
	CRTAC1	cartilage acidic protein 1	55118
	CXCL12	C-X-C motif chemokine ligand 12	6387
	DOK6	docking protein 6	220164
	DRAXIN	dorsal inhibitory axon guidance protein	374946
	DSCAML1	DS cell adhesion molecule like 1	57453
	EFNB2	ephrin B2	1948
	EPHA5	EPH receptor A5	2044
	EPHB1	EPH receptor B1	2047
	ETV1	ETS variant 1	2115
	FGF13	fibroblast growth factor 13	2258
	FGFR2	fibroblast growth factor receptor 2	2263
	FLRT2	fibronectin leucine rich transmembrane protein 2	23768
	FN1	fibronectin 1	2335
	FOXB1	forkhead box B1	27023
	FZD3	frizzled class receptor 3	7976
	GDNF	glial cell derived neurotrophic factor	2668
	GFRA1	GDNF family receptor alpha 1	2674
	GRB7	growth factor receptor bound protein 7	2886
	IGSF9	immunoglobulin superfamily member 9	57549
	ISL1	ISL LIM homeobox 1	3670
	JAM3	junctional adhesion molecule 3	83700
	KIF5A	kinesin family member 5A	3798
	KIF5C	kinesin family member 5C	3800
	KLF4	Kruppel like factor 4	9314
	KLK8	kallikrein related peptidase 8	11202
	LHX1	LIM homeobox 1	3975
	LHX2	LIM homeobox 2	9355
	LHX9	LIM homeobox 9	56956
	LPAR3	lysophosphatidic acid receptor 3	23566
	LRRC4C	leucine rich repeat containing 4C	57689
	MAP1A	microtubule associated protein 1A	4130
	MAP2	microtubule associated protein 2	4133
	MATN2	matrilin 2	4147
	NCAM1	neural cell adhesion molecule 1	4684
	NCAM2	neural cell adhesion molecule 2	4685
	NECTIN1	nectin cell adhesion molecule 1	5818
	NGFR	nerve growth factor receptor	4804
	NRCAM	neuronal cell adhesion molecule	4897
	NRP2	neuropilin 2	8828
	NTN1	netrin 1	9423
	NTN4	netrin 4	59277
	PARD6B	par-6 family cell polarity regulator beta	84612
	PIK3CD	phosphatidylinositol-4,5-bisphosphate 3-kinase catalytic subunit delta	5293
	PLPPR4	phospholipid phosphatase related 4	9890
	PLXNA2	plexin A2	5362
	PLXNA4	plexin A4	91584
	PRKCQ	protein kinase C theta	5588
	PTPRM	protein tyrosine phosphatase, receptor type M	5797
	RGMA	repulsive guidance molecule BMP co-receptor a	56963
	RTN4R	reticulon 4 receptor	65078
	RTN4RL1	reticulon 4 receptor like 1	146760
	SEMA3B	semaphorin 3B	7869
	SEMA4D	semaphorin 4D	10507
	SEMA5A	semaphorin 5A	9037
	SHC3	SHC adaptor protein 3	53358
	SLIT2	slit guidance ligand 2	9353
	SLIT3	slit guidance ligand 3	6586
	SLITRK5	SLIT and NTRK like family member 5	26050
	SMO	smoothened, frizzled class receptor	6608
	SPP1	secreted phosphoprotein 1	6696
	SPTA1	spectrin alpha, erythrocytic 1	6708
	SPTBN2	spectrin beta, non-erythrocytic 2	6712
	SPTBN5	spectrin beta, non-erythrocytic 5	51332
	STXBP1	syntaxin binding protein 1	6812
	TNFRSF21	TNF receptor superfamily member 21	27242
	UCHL1	ubiquitin C-terminal hydrolase L1	7345
	UNC5A	unc-5 netrin receptor A	90249
	UNC5B	unc-5 netrin receptor B	219699
	UNC5C	unc-5 netrin receptor C	8633
	WNT5A	Wnt family member 5A	7474
	WNT7A	Wnt family member 7A	7476
	XK	X-linked Kx blood group	7504
	ZEB2	zinc finger E-box binding homeobox 2	9839
GO:0090130	ACTC1	actin alpha cardiac muscle 1	70
	ADAMTS9	ADAM metallopeptidase with thrombospondin type 1 motif 9	56999
	ANGPT1	angiopoietin 1	284
	APOE	apolipoprotein E	348
	CDH13	cadherin 13	1012
	CTSH	cathepsin H	1512
	CYP1B1	cytochrome P450 family 1 subfamily B member 1	1545
	DPP4	dipeptidyl peptidase 4	1803
	DUSP10	dual specificity phosphatase 10	11221
	EFNB2	ephrin B2	1948
	EPB41L4B	erythrocyte membrane protein band 4.1 like 4B	54566
	EPPK1	epiplakin 1	83481
	FAT2	FAT atypical cadherin 2	2196
	FGF1	fibroblast growth factor 1	2246
	FGF18	fibroblast growth factor 18	8817
	FGF2	fibroblast growth factor 2	2247
	FGFBP1	fibroblast growth factor binding protein 1	9982
	FGFR1	fibroblast growth factor receptor 1	2260
	GATA2	GATA binding protein 2	2624
	GIPC1	GIPC PDZ domain containing family member 1	10755
	GREM1	gremlin 1, DAN family BMP antagonist	26585
	GRHL2	grainyhead like transcription factor 2	79977
	HAS2	hyaluronan synthase 2	3037
	HMOX1	heme oxygenase 1	3162
	ID1	inhibitor of DNA binding 1, HLH protein	3397
	ITGA2	integrin subunit alpha 2	3673
	ITGB3	integrin subunit beta 3	3690
	JCAD	junctional cadherin 5 associated	57608
	JUP	junction plakoglobin	3728
	KDR	kinase insert domain receptor	3791
	KIT	KIT proto-oncogene receptor tyrosine kinase	3815
	KLF4	Kruppel like factor 4	9314
	KRT16	keratin 16	3868
	MAPRE2	microtubule associated protein RP/EB family member 2	10982
	MARVELD3	MARVEL domain containing 3	91862
	MCC	MCC, WNT signaling pathway regulator	4163
	MEF2C	myocyte enhancer factor 2C	4208
	NOS3	nitric oxide synthase 3	4846
	NRP2	neuropilin 2	8828
	PDGFB	platelet derived growth factor subunit B	5155
	PECAM1	platelet and endothelial cell adhesion molecule 1	5175
	PPARG	peroxisome proliferator activated receptor gamma	5468
	PTPRM	protein tyrosine phosphatase, receptor type M	5797
	RAB25	RAB25, member RAS oncogene family	57111
	SASH1	SAM and SH3 domain containing 1	23328
	SEMA5A	semaphorin 5A	9037
	SLIT2	slit guidance ligand 2	9353
	SMOC2	SPARC related modular calcium binding 2	64094
	SOX9	SRY-box 9	6662
	SPARC	secreted protein acidic and cysteine rich	6678
	TACSTD2	tumor associated calcium signal transducer 2	4070
	TGFBR1	transforming growth factor beta receptor 1	7046
	VEGFC	vascular endothelial growth factor C	7424
	WNT5A	Wnt family member 5A	7474
	WNT7A	Wnt family member 7A	7476
	ZEB2	zinc finger E-box binding homeobox 2	9839
GO:0001655	ACE	angiotensin I converting enzyme	1636
	AKR1B1	aldo-keto reductase family 1 member B	231
	ANGPT1	angiopoietin 1	284
	AR	androgen receptor	367
	BCL2	BCL2, apoptosis regulator	596
	CA2	carbonic anhydrase 2	760
	CD24	CD24 molecule	100133941
	COL4A3	collagen type IV alpha 3 chain	1285
	COL4A4	collagen type IV alpha 4 chain	1286
	CTSH	cathepsin H	1512
	DACT2	dishevelled binding antagonist of beta catenin 2	168002
	EFNB2	ephrin B2	1948
	EMX2	empty spiracles homeobox 2	2018
	EPCAM	epithelial cell adhesion molecule	4072
	ESR1	estrogen receptor 1	2099
	FGF1	fibroblast growth factor 1	2246
	FGF2	fibroblast growth factor 2	2247
	FGFR1	fibroblast growth factor receptor 1	2260
	FGFR2	fibroblast growth factor receptor 2	2263
	FOXB1	forkhead box B1	27023
	FOXJ1	forkhead box J1	2302
	FRAS1	Fraser extracellular matrix complex subunit 1	80144
	GATA2	GATA binding protein 2	2624
	GCNT4	glucosaminyl (N-acetyl) transferase 4	51301
	GDNF	glial cell derived neurotrophic factor	2668
	GREB1L	GREB1 like retinoic acid receptor coactivator	80000
	GREM1	gremlin 1, DAN family BMP antagonist	26585
	HAS2	hyaluronan synthase 2	3037
	HEYL	hes related family bHLH transcription factor with YRPW motif-like	26508
	ID2	inhibitor of DNA binding 2	3398
	ID4	inhibitor of DNA binding 4, HLH protein	3400
	IRX3	iroquois homeobox 3	79191
	ITGB4	integrin subunit beta 4	3691
	JAG1	jagged canonical Notch ligand 1	182
	LAMA5	laminin subunit alpha 5	3911
	LHX1	LIM homeobox 1	3975
	MAGI2	membrane associated guanylate kinase, WW and PDZ domain containing 2	9863
	MEF2C	myocyte enhancer factor 2C	4208
	NID1	nidogen 1	4811
	NOTCH3	notch receptor 3	4854
	NPNT	nephronectin	255743
	OSR2	odd-skipped related transciption factor 2	116039
	OVOL1	ovo like transcriptional repressor 1	5017
	PBX1	PBX homeobox 1	5087
	PDGFB	platelet derived growth factor subunit B	5155
	PECAM1	platelet and endothelial cell adhesion molecule 1	5175
	PODXL	podocalyxin like	5420
	PROM1	prominin 1	8842
	SERPINB5	serpin family B member 5	5268
	SLIT2	slit guidance ligand 2	9353
	SMAD6	SMAD family member 6	4091
	SMO	smoothened, frizzled class receptor	6608
	SOX9	SRY-box 9	6662
	SULF2	sulfatase 2	55959
	TACSTD2	tumor associated calcium signal transducer 2	4070
	TGFBR1	transforming growth factor beta receptor 1	7046
	WNT11	Wnt family member 11	7481
	WNT4	Wnt family member 4	54361
	WNT5A	Wnt family member 5A	7474
	WT1	Wilms tumor 1	7490
GO:0034330	ACE	angiotensin I converting enzyme	1636
	ANK2	ankyrin 2	287
	BCL2	BCL2, apoptosis regulator	596
	CADM1	cell adhesion molecule 1	23705
	CAMSAP3	calmodulin regulated spectrin associated protein family member 3	57662
	CDH1	cadherin 1	999
	CDH13	cadherin 13	1012
	CDH3	cadherin 3	1001
	CDH6	cadherin 6	1004
	CLDN3	claudin 3	1365
	CRB3	crumbs cell polarity complex component 3	92359
	DMTN	dematin actin binding protein	2039
	EPB41L3	erythrocyte membrane protein band 4.1 like 3	23136
	F11R	F11 receptor	50848
	F2RL1	F2R like trypsin receptor 1	2150
	FAM107A	family with sequence similarity 107 member A	11170
	FN1	fibronectin 1	2335
	FSCN1	fascin actin-bundling protein 1	6624
	GJA1	gap junction protein alpha 1	2697
	GJA5	gap junction protein alpha 5	2702
	GREM1	gremlin 1, DAN family BMP antagonist	26585
	GRHL1	grainyhead like transcription factor 1	29841
	GRHL2	grainyhead like transcription factor 2	79977
	INAVA	innate immunity activator	55765
	ITGA2	integrin subunit alpha 2	3673
	ITGB4	integrin subunit beta 4	3691
	JUP	junction plakoglobin	3728
	KDR	kinase insert domain receptor	3791
	KRT5	keratin 5	3852
	LAMA3	laminin subunit alpha 3	3909
	LAMA5	laminin subunit alpha 5	3911
	LAMC2	laminin subunit gamma 2	3918
	LSR	lipolysis stimulated lipoprotein receptor	51599
	MAPRE2	microtubule associated protein RP/EB family member 2	10982
	MARVELD2	MARVEL domain containing 2	153562
	MARVELD3	MARVEL domain containing 3	91862
	MMP14	matrix metallopeptidase 14	4323
	MPP7	membrane palmitoylated protein 7	143098
	NECTIN1	nectin cell adhesion molecule 1	5818
	NECTIN3	nectin cell adhesion molecule 3	25945
	NECTIN4	nectin cell adhesion molecule 4	81607
	OCLN	occludin	100506658
	PARD6B	par-6 family cell polarity regulator beta	84612
	PKP1	plakophilin 1	5317
	PKP2	plakophilin 2	5318
	PKP3	plakophilin 3	11187
	PLEKHA7	pleckstrin homology domain containing A7	144100
	PRKCH	protein kinase C eta	5583
	RASSF8	Ras association domain family member 8	11228
	RHOD	ras homolog family member D	29984
	SDK1	sidekick cell adhesion molecule 1	221935
	TGFBR1	transforming growth factor beta receptor 1	7046
	TNF	tumor necrosis factor	7124
	WNT11	Wnt family member 11	7481
	WNT4	Wnt family member 4	54361
